# Supplementary material for: Tetra­kis[2-(benzyl­amino­carbonyl)phenox­ymeth­yl]methane
Source: Acta Crystallogr Sect E Struct Rep Online. 2008 Sep 13;64(Pt 10):o1911. doi: 10.1107/S1600536808028286 (PMC2959481; doi:10.1107/S1600536808028286)
Supplement: Supplementary file 1 [file e-64-o1911-sup1.cif]

##############################################################################
###                                                                        ###
###        Electronic paper (Acta Crystallographica Section E)             ###
###                                                                        ###
##############################################################################
#                                                                            #
# This CIF contains the data in a paper accepted for publication in Acta     #
# Crystallographica Section E. It conforms to the requirements of Notes      #
# for Authors for Section E, and has been peer reviewed under the auspices   #
# of the IUCr Commission on Journals.                                        #
#                                                                            #
# Full details of the Crystallographic Information File format               #
# are given in the paper "The Crystallographic Information File (CIF):       #
# a New Standard Archive File for Crystallography" by S. R. Hall, F. H.      #
# Allen and I. D. Brown [Acta Cryst. (1991), A47, 655-685].                  #
#                                                                            #
# The current version of the core CIF dictionary is obtainable from          #
# ftp://ftp.iucr.org/pub/cif_core.dic. The current version number is 2.4.    #
#                                                                            #
# Software is freely available for graphical display of the structure(s) in  #
# this CIF.  For information consult the CIF home page http://www.iucr.org/  #
# cif/home.html                                                              #
#                                                                            #
# This file may be used for bona fide research purposes within the           #
# scientific community so long as proper attribution is given to the journal # 
# article from which it was obtained.                                        #
#                                                                            #
##############################################################################
                                             
data_I
_audit_creation_method     SHELXL97
_chemical_name_systematic
;
Tetrakis[2-(benzylaminocarbonyl)phenoxymethyl]methane
;
_chemical_name_common     ?
_chemical_formula_moiety     'C61 H56 N4 O8'
_chemical_formula_sum     'C61 H56 N4 O8'
_chemical_formula_iupac     'C61 H56 N4 O8'
_chemical_formula_weight     973.10
_chemical_melting_point     ?
_symmetry_cell_setting     triclinic
_symmetry_space_group_name_H-M     'P -1'
_symmetry_space_group_name_Hall     '-P 1'
loop_
    _symmetry_equiv_pos_as_xyz
    'x, y, z'
    '-x, -y, -z'
_cell_length_a     13.0505(4)
_cell_length_b     13.6943(4)
_cell_length_c     14.3577(4)
_cell_angle_alpha     92.5190(10)
_cell_angle_beta     102.6770(10)
_cell_angle_gamma     92.7370(10)
_cell_volume     2496.66(13)
_cell_formula_units_Z     2
_cell_measurement_reflns_used     19896
_cell_measurement_theta_min     3.00
_cell_measurement_theta_max     27.5
_cell_measurement_temperature     153(2)
_exptl_crystal_description     block
_exptl_crystal_colour     colourless
_exptl_crystal_size_max     0.39
_exptl_crystal_size_mid     0.36
_exptl_crystal_size_min     0.10
_exptl_crystal_density_diffrn     1.294
_exptl_crystal_density_meas     ?
_exptl_crystal_density_method     'not measured'
_exptl_crystal_F_000     1028
_exptl_absorpt_coefficient_mu     0.086
_exptl_absorpt_correction_type     none
_exptl_absorpt_process_details     ?
_exptl_absorpt_correction_T_min     ?
_exptl_absorpt_correction_T_max     ?
_exptl_special_details
;
;
_diffrn_ambient_temperature     153(2)
_diffrn_radiation_type     MoK\a
_diffrn_radiation_wavelength     0.71073
_diffrn_radiation_source     'Rotating Anode'
_diffrn_radiation_monochromator     graphite
_diffrn_measurement_device_type     'Rigaku R-AXIS RAPID'
_diffrn_measurement_method     '\w scans'
_diffrn_detector_area_resol_mean     ?
_diffrn_reflns_number     20607
_diffrn_reflns_av_R_equivalents     0.0264
_diffrn_reflns_av_sigmaI/netI     0.0334
_diffrn_reflns_theta_min     3.00
_diffrn_reflns_theta_max     25.50
_diffrn_reflns_theta_full     25.50
_diffrn_measured_fraction_theta_max     0.997
_diffrn_measured_fraction_theta_full     0.997
_diffrn_reflns_limit_h_min     -15
_diffrn_reflns_limit_h_max     15
_diffrn_reflns_limit_k_min     -16
_diffrn_reflns_limit_k_max     16
_diffrn_reflns_limit_l_min     -14
_diffrn_reflns_limit_l_max     17
_diffrn_standards_number     0
_diffrn_standards_interval_count     0
_diffrn_standards_interval_time     0
_diffrn_standards_decay_%     0
_refine_special_details
;
Refinement of <i>F</i>^2^ against ALL reflections. The weighted <i>R</i>-factor
<i>wR</i> and goodness of fit <i>S</i> are based on <i>F</i>^2^, conventional
<i>R</i>-factors <i>R</i> are based on <i>F</i>, with <i>F</i> set to zero for
negative <i>F</i>^2^. The threshold expression of <i>F</i>^2^ >
\s(<i>F</i>^2^) is used only for calculating <i>R</i>-factors(gt) <i>etc</i>.
and is not relevant to the choice of reflections for refinement.
<i>R</i>-factors based on <i>F</i>^2^ are statistically about twice as large
as those based on <i>F</i>, and <i>R</i>- factors based on ALL data will be
even larger.
;
_reflns_number_total     9277
_reflns_number_gt     7923
_reflns_threshold_expression     I>2\s(I)
_refine_ls_structure_factor_coef     Fsqd
_refine_ls_matrix_type     full
_refine_ls_R_factor_all     0.0482
_refine_ls_R_factor_gt     0.0411
_refine_ls_wR_factor_gt     0.1131
_refine_ls_wR_factor_ref     0.1188
_refine_ls_goodness_of_fit_ref     0.981
_refine_ls_restrained_S_all     0.981
_refine_ls_number_reflns     9277
_refine_ls_number_parameters     659
_refine_ls_number_restraints     0
_refine_ls_hydrogen_treatment     constr
_refine_ls_weighting_scheme     calc
_refine_ls_weighting_details
       'calc w = 1/[\s^2^(Fo^2^)+(0.0761P)^2^+0.4580P] where P=(Fo^2^+2Fc^2^)/3'
_atom_sites_solution_hydrogens     geom
_atom_sites_solution_primary     direct
_atom_sites_solution_secondary     difmap
_refine_ls_shift/su_max     0.001
_refine_ls_shift/su_mean     0.000
_refine_diff_density_max     0.326
_refine_diff_density_min     -0.277
_refine_ls_extinction_method     'SHELXL97 (Sheldrick, 2008)'
_refine_ls_extinction_coef     0.0058(9)
_refine_ls_extinction_expression
                                  'Fc^*^=kFc[1+0.001xFc^2^\l^3^/sin(2\q)]^-1/4^'
loop_
    _atom_type_symbol
    _atom_type_description
    _atom_type_scat_dispersion_real
    _atom_type_scat_dispersion_imag
    _atom_type_scat_source
    'C' 'C' 0.0033 0.0016
                         'International Tables Vol C Tables 4.2.6.8 and 6.1.1.4'
    'H' 'H' 0.0000 0.0000
                         'International Tables Vol C Tables 4.2.6.8 and 6.1.1.4'
    'N' 'N' 0.0061 0.0033
                         'International Tables Vol C Tables 4.2.6.8 and 6.1.1.4'
    'O' 'O' 0.0106 0.0060
                         'International Tables Vol C Tables 4.2.6.8 and 6.1.1.4'
_computing_data_collection     'RAPID-AUTO (Rigaku, 2004)'
_computing_cell_refinement     'RAPID-AUTO (Rigaku, 2004)'
_computing_data_reduction     'RAPID-AUTO (Rigaku, 2004)'
_computing_structure_solution     'SHELXS97 (Sheldrick, 2008)'
_computing_structure_refinement     'SHELXL97 (Sheldrick, 2008)'
_computing_molecular_graphics     'SHELXTL (Sheldrick, 2008)'
_computing_publication_material     'SHELXTL (Sheldrick, 2008)'
loop_
    _atom_site_type_symbol
    _atom_site_label
    _atom_site_fract_x
    _atom_site_fract_y
    _atom_site_fract_z
    _atom_site_U_iso_or_equiv
    _atom_site_adp_type
    _atom_site_calc_flag
    _atom_site_refinement_flags
    _atom_site_occupancy
    _atom_site_disorder_assembly
    _atom_site_disorder_group
    O O1 0.71522(7) 0.40146(6) 0.74396(7) 0.0307(2) Uani d . 1 . .
    O O2 0.54601(10) 0.64429(8) 0.78693(12) 0.0661(4) Uani d . 1 . .
    O O3 0.55519(6) 0.13763(6) 0.61990(6) 0.0280(2) Uani d . 1 . .
    O O4 0.34649(7) -0.10874(7) 0.59740(7) 0.0393(2) Uani d . 1 . .
    O O5 0.74512(6) 0.23924(7) 0.88530(6) 0.0311(2) Uani d . 1 . .
    O O6 0.96952(7) 0.15816(7) 1.09691(7) 0.0380(2) Uani d . 1 . .
    O O7 0.83899(6) 0.15492(6) 0.64490(6) 0.0286(2) Uani d . 1 . .
    O O8 1.04764(10) 0.26366(12) 0.50380(11) 0.0738(4) Uani d . 1 . .
    N N1 0.54553(10) 0.48316(9) 0.79809(11) 0.0468(3) Uani d . 1 . .
    H H1 0.5791 0.4291 0.7962 0.056 Uiso calc R 1 . .
    N N2 0.49599(9) -0.03234(8) 0.68268(8) 0.0327(3) Uani d . 1 . .
    H H2 0.5412 0.0186 0.6886 0.039 Uiso calc R 1 . .
    N N3 0.95367(8) 0.25842(9) 0.97542(8) 0.0353(3) Uani d . 1 . .
    H H3 0.9135 0.2994 0.9409 0.042 Uiso calc R 1 . .
    N N4 0.87460(10) 0.22638(11) 0.47927(9) 0.0463(3) Uani d . 1 . .
    H H8 0.8248 0.1920 0.4980 0.056 Uiso calc R 1 . .
    C C1 0.70914(9) 0.22638(9) 0.71619(8) 0.0239(3) Uani d . 1 . .
    C C2 0.77547(9) 0.32277(9) 0.72051(9) 0.0259(3) Uani d . 1 . .
    H H2A 0.8416 0.3211 0.7697 0.031 Uiso calc R 1 . .
    H H2B 0.7936 0.3323 0.6580 0.031 Uiso calc R 1 . .
    C C3 0.76371(10) 0.49411(9) 0.75546(9) 0.0286(3) Uani d . 1 . .
    C C4 0.86715(11) 0.51142(10) 0.74710(11) 0.0375(3) Uani d . 1 . .
    H H4 0.9068 0.4583 0.7335 0.045 Uiso calc R 1 . .
    C C5 0.91243(12) 0.60600(11) 0.75858(12) 0.0443(4) Uani d . 1 . .
    H H5 0.9829 0.6173 0.7523 0.053 Uiso calc R 1 . .
    C C6 0.85659(12) 0.68387(11) 0.77900(12) 0.0438(4) Uani d . 1 . .
    H H6 0.8878 0.7487 0.7868 0.053 Uiso calc R 1 . .
    C C7 0.75427(12) 0.66593(10) 0.78797(10) 0.0380(3) Uani d . 1 . .
    H H7 0.7158 0.7195 0.8027 0.046 Uiso calc R 1 . .
    C C8 0.70542(10) 0.57233(9) 0.77623(9) 0.0309(3) Uani d . 1 . .
    C C9 0.59294(12) 0.56872(10) 0.78709(11) 0.0383(3) Uani d . 1 . .
    C C10 0.43784(13) 0.47788(12) 0.81327(16) 0.0571(5) Uani d . 1 . .
    H H10A 0.3903 0.5062 0.7590 0.068 Uiso calc R 1 . .
    H H10B 0.4357 0.5172 0.8723 0.068 Uiso calc R 1 . .
    C C11 0.39984(11) 0.37408(11) 0.82190(12) 0.0413(3) Uani d . 1 . .
    C C12 0.37785(11) 0.34375(12) 0.90675(12) 0.0438(4) Uani d . 1 . .
    H H12 0.3878 0.3890 0.9605 0.053 Uiso calc R 1 . .
    C C13 0.34145(11) 0.24789(13) 0.91390(13) 0.0475(4) Uani d . 1 . .
    H H13 0.3266 0.2279 0.9723 0.057 Uiso calc R 1 . .
    C C14 0.32691(12) 0.18217(13) 0.83652(14) 0.0526(4) Uani d . 1 . .
    H H14 0.3025 0.1165 0.8414 0.063 Uiso calc R 1 . .
    C C15 0.34770(13) 0.21148(13) 0.75205(14) 0.0537(4) Uani d . 1 . .
    H H15 0.3373 0.1660 0.6984 0.064 Uiso calc R 1 . .
    C C16 0.38371(12) 0.30678(13) 0.74455(13) 0.0475(4) Uani d . 1 . .
    H H16 0.3975 0.3263 0.6856 0.057 Uiso calc R 1 . .
    C C17 0.62289(9) 0.22442(9) 0.62503(9) 0.0256(3) Uani d . 1 . .
    H H17A 0.5816 0.2832 0.6254 0.031 Uiso calc R 1 . .
    H H17B 0.6548 0.2248 0.5685 0.031 Uiso calc R 1 . .
    C C18 0.46197(9) 0.13203(9) 0.55231(9) 0.0260(3) Uani d . 1 . .
    C C19 0.43425(10) 0.20619(10) 0.49037(9) 0.0318(3) Uani d . 1 . .
    H H19 0.4825 0.2605 0.4909 0.038 Uiso calc R 1 . .
    C C20 0.33656(11) 0.20148(10) 0.42781(10) 0.0356(3) Uani d . 1 . .
    H H20 0.3174 0.2535 0.3871 0.043 Uiso calc R 1 . .
    C C21 0.26687(10) 0.12169(11) 0.42430(10) 0.0356(3) Uani d . 1 . .
    H H21 0.1994 0.1190 0.3823 0.043 Uiso calc R 1 . .
    C C22 0.29651(10) 0.04574(10) 0.48274(9) 0.0312(3) Uani d . 1 . .
    H H22 0.2495 -0.0103 0.4780 0.037 Uiso calc R 1 . .
    C C23 0.39317(9) 0.04838(9) 0.54858(9) 0.0265(3) Uani d . 1 . .
    C C24 0.41076(10) -0.03741(9) 0.61097(9) 0.0280(3) Uani d . 1 . .
    C C25 0.51685(12) -0.10807(10) 0.75153(10) 0.0394(3) Uani d . 1 . .
    H H25A 0.5347 -0.1686 0.7198 0.047 Uiso calc R 1 . .
    H H25B 0.4532 -0.1233 0.7763 0.047 Uiso calc R 1 . .
    C C26 0.60712(11) -0.07326(9) 0.83336(10) 0.0315(3) Uani d . 1 . .
    C C27 0.58850(11) -0.02576(10) 0.91483(10) 0.0367(3) Uani d . 1 . .
    H H27 0.5184 -0.0146 0.9191 0.044 Uiso calc R 1 . .
    C C28 0.67124(12) 0.00558(11) 0.98991(10) 0.0385(3) Uani d . 1 . .
    H H28 0.6575 0.0386 1.0451 0.046 Uiso calc R 1 . .
    C C29 0.77350(11) -0.01078(10) 0.98518(10) 0.0372(3) Uani d . 1 . .
    H H29 0.8299 0.0094 1.0376 0.045 Uiso calc R 1 . .
    C C30 0.79369(11) -0.05673(10) 0.90374(11) 0.0370(3) Uani d . 1 . .
    H H30 0.8640 -0.0676 0.8996 0.044 Uiso calc R 1 . .
    C C31 0.71047(11) -0.08675(9) 0.82822(10) 0.0343(3) Uani d . 1 . .
    H H31 0.7245 -0.1171 0.7719 0.041 Uiso calc R 1 . .
    C C32 0.66037(9) 0.22090(9) 0.80331(9) 0.0255(3) Uani d . 1 . .
    H H32A 0.6075 0.2707 0.8018 0.031 Uiso calc R 1 . .
    H H32B 0.6254 0.1553 0.8046 0.031 Uiso calc R 1 . .
    C C33 0.72272(9) 0.24358(9) 0.97413(9) 0.0262(3) Uani d . 1 . .
    C C34 0.62222(10) 0.25612(10) 0.98859(10) 0.0321(3) Uani d . 1 . .
    H H34 0.5649 0.2598 0.9353 0.039 Uiso calc R 1 . .
    C C35 0.60552(11) 0.26319(11) 1.08030(10) 0.0367(3) Uani d . 1 . .
    H H35 0.5370 0.2733 1.0900 0.044 Uiso calc R 1 . .
    C C36 0.68784(12) 0.25563(12) 1.15780(10) 0.0408(3) Uani d . 1 . .
    H H36 0.6765 0.2619 1.2209 0.049 Uiso calc R 1 . .
    C C37 0.78727(11) 0.23888(11) 1.14329(10) 0.0352(3) Uani d . 1 . .
    H H37 0.8430 0.2308 1.1968 0.042 Uiso calc R 1 . .
    C C38 0.80706(10) 0.23364(9) 1.05186(9) 0.0275(3) Uani d . 1 . .
    C C39 0.91648(9) 0.21274(9) 1.04265(9) 0.0282(3) Uani d . 1 . .
    C C40 1.05744(10) 0.24398(11) 0.95624(11) 0.0360(3) Uani d . 1 . .
    H H40A 1.0559 0.1808 0.9195 0.043 Uiso calc R 1 . .
    H H40B 1.1097 0.2415 1.0174 0.043 Uiso calc R 1 . .
    C C41 1.08952(9) 0.32610(10) 0.90026(10) 0.0324(3) Uani d . 1 . .
    C C42 1.09177(10) 0.31052(12) 0.80485(10) 0.0379(3) Uani d . 1 . .
    H H42 1.0717 0.2475 0.7741 0.046 Uiso calc R 1 . .
    C C43 1.12294(11) 0.38555(14) 0.75333(12) 0.0473(4) Uani d . 1 . .
    H H43 1.1234 0.3739 0.6877 0.057 Uiso calc R 1 . .
    C C44 1.15308(12) 0.47663(13) 0.79751(14) 0.0509(4) Uani d . 1 . .
    H H44 1.1753 0.5280 0.7627 0.061 Uiso calc R 1 . .
    C C45 1.15102(13) 0.49342(12) 0.89261(14) 0.0520(4) Uani d . 1 . .
    H H45 1.1717 0.5565 0.9230 0.062 Uiso calc R 1 . .
    C C46 1.11900(12) 0.41904(11) 0.94406(12) 0.0421(3) Uani d . 1 . .
    H H46 1.1171 0.4314 1.0093 0.051 Uiso calc R 1 . .
    C C47 0.78129(9) 0.14156(9) 0.71751(9) 0.0259(3) Uani d . 1 . .
    H H47A 0.8302 0.1409 0.7808 0.031 Uiso calc R 1 . .
    H H47B 0.7391 0.0785 0.7051 0.031 Uiso calc R 1 . .
    C C48 0.92985(9) 0.10594(9) 0.65096(9) 0.0273(3) Uani d . 1 . .
    C C49 0.95748(10) 0.03237(10) 0.71371(10) 0.0325(3) Uani d . 1 . .
    H H49 0.9125 0.0132 0.7544 0.039 Uiso calc R 1 . .
    C C50 1.05103(11) -0.01316(11) 0.71690(11) 0.0406(3) Uani d . 1 . .
    H H50 1.0695 -0.0640 0.7593 0.049 Uiso calc R 1 . .
    C C51 1.11723(12) 0.01496(12) 0.65892(12) 0.0467(4) Uani d . 1 . .
    H H51 1.1810 -0.0164 0.6610 0.056 Uiso calc R 1 . .
    C C52 1.08965(11) 0.08932(12) 0.59773(11) 0.0427(4) Uani d . 1 . .
    H H52 1.1363 0.1097 0.5591 0.051 Uiso calc R 1 . .
    C C53 0.99582(10) 0.13506(10) 0.59111(9) 0.0315(3) Uani d . 1 . .
    C C54 0.97484(11) 0.21445(11) 0.52165(10) 0.0377(3) Uani d . 1 . .
    C C55 0.84401(15) 0.29339(17) 0.40364(12) 0.0637(5) Uani d . 1 . .
    H H55A 0.7999 0.2565 0.3469 0.076 Uiso calc R 1 . .
    H H55B 0.9080 0.3203 0.3852 0.076 Uiso calc R 1 . .
    C C56 0.78409(12) 0.37703(13) 0.43166(10) 0.0441(4) Uani d . 1 . .
    C C57 0.67621(12) 0.36546(11) 0.41968(11) 0.0431(4) Uani d . 1 . .
    H H57 0.6408 0.3048 0.3937 0.052 Uiso calc R 1 . .
    C C58 0.61886(15) 0.44075(13) 0.44489(15) 0.0585(5) Uani d . 1 . .
    H H58 0.5447 0.4314 0.4362 0.070 Uiso calc R 1 . .
    C C59 0.6685(2) 0.52872(14) 0.48233(16) 0.0722(6) Uani d . 1 . .
    H H59 0.6289 0.5799 0.5004 0.087 Uiso calc R 1 . .
    C C60 0.7743(2) 0.54280(17) 0.49355(17) 0.0846(8) Uani d . 1 . .
    H H60 0.8085 0.6043 0.5183 0.102 Uiso calc R 1 . .
    C C61 0.83257(16) 0.46757(19) 0.46893(14) 0.0722(6) Uani d . 1 . .
    H H61 0.9066 0.4779 0.4776 0.087 Uiso calc R 1 . .
loop_
    _atom_site_aniso_label
    _atom_site_aniso_U_11
    _atom_site_aniso_U_22
    _atom_site_aniso_U_33
    _atom_site_aniso_U_12
    _atom_site_aniso_U_13
    _atom_site_aniso_U_23
    O1 0.0263(4) 0.0208(4) 0.0463(5) 0.0030(3) 0.0111(4) 0.0001(4)
    O2 0.0619(8) 0.0310(6) 0.1181(12) 0.0166(5) 0.0434(8) 0.0095(6)
    O3 0.0249(4) 0.0248(4) 0.0310(5) -0.0007(3) -0.0015(3) 0.0057(4)
    O4 0.0340(5) 0.0315(5) 0.0485(6) -0.0058(4) 0.0017(4) 0.0037(4)
    O5 0.0216(4) 0.0466(6) 0.0251(4) 0.0047(4) 0.0047(3) 0.0030(4)
    O6 0.0281(5) 0.0404(6) 0.0435(6) 0.0037(4) 0.0009(4) 0.0138(4)
    O7 0.0259(4) 0.0320(5) 0.0302(5) 0.0094(4) 0.0089(3) 0.0049(4)
    O8 0.0427(7) 0.0941(11) 0.0848(10) -0.0071(7) 0.0081(6) 0.0503(8)
    N1 0.0374(7) 0.0287(6) 0.0814(10) 0.0114(5) 0.0253(6) 0.0092(6)
    N2 0.0340(6) 0.0263(5) 0.0348(6) -0.0038(5) 0.0011(5) 0.0074(5)
    N3 0.0238(5) 0.0451(7) 0.0388(6) 0.0098(5) 0.0069(5) 0.0149(5)
    N4 0.0364(6) 0.0707(9) 0.0362(7) 0.0135(6) 0.0122(5) 0.0195(6)
    C1 0.0227(6) 0.0216(6) 0.0272(6) 0.0033(5) 0.0046(5) 0.0039(5)
    C2 0.0231(6) 0.0234(6) 0.0320(6) 0.0041(5) 0.0072(5) 0.0024(5)
    C3 0.0292(6) 0.0231(6) 0.0312(6) -0.0002(5) 0.0012(5) 0.0040(5)
    C4 0.0308(7) 0.0290(7) 0.0513(8) 0.0022(6) 0.0054(6) 0.0056(6)
    C5 0.0324(7) 0.0355(8) 0.0600(10) -0.0055(6) -0.0005(7) 0.0106(7)
    C6 0.0449(8) 0.0263(7) 0.0522(9) -0.0046(6) -0.0062(7) 0.0070(6)
    C7 0.0453(8) 0.0253(7) 0.0392(8) 0.0041(6) -0.0002(6) 0.0035(6)
    C8 0.0362(7) 0.0254(6) 0.0292(6) 0.0033(5) 0.0023(5) 0.0035(5)
    C9 0.0442(8) 0.0272(7) 0.0465(8) 0.0104(6) 0.0147(6) 0.0038(6)
    C10 0.0445(9) 0.0403(9) 0.0981(14) 0.0166(7) 0.0362(9) 0.0141(9)
    C11 0.0267(7) 0.0384(8) 0.0636(10) 0.0137(6) 0.0164(6) 0.0112(7)
    C12 0.0274(7) 0.0525(9) 0.0519(9) 0.0116(6) 0.0076(6) 0.0040(7)
    C13 0.0305(7) 0.0582(10) 0.0581(10) 0.0115(7) 0.0134(7) 0.0240(8)
    C14 0.0383(8) 0.0413(9) 0.0830(13) 0.0059(7) 0.0212(8) 0.0123(9)
    C15 0.0446(9) 0.0491(10) 0.0722(12) 0.0073(7) 0.0238(8) -0.0040(9)
    C16 0.0404(8) 0.0525(9) 0.0570(10) 0.0138(7) 0.0228(7) 0.0108(8)
    C17 0.0244(6) 0.0222(6) 0.0296(6) 0.0015(5) 0.0042(5) 0.0046(5)
    C18 0.0234(6) 0.0281(6) 0.0254(6) 0.0053(5) 0.0033(5) -0.0015(5)
    C19 0.0337(7) 0.0295(7) 0.0300(7) 0.0027(5) 0.0018(5) 0.0029(5)
    C20 0.0386(7) 0.0348(7) 0.0306(7) 0.0101(6) -0.0002(6) 0.0034(6)
    C21 0.0285(6) 0.0425(8) 0.0319(7) 0.0077(6) -0.0017(5) -0.0025(6)
    C22 0.0253(6) 0.0346(7) 0.0324(7) 0.0017(5) 0.0051(5) -0.0056(5)
    C23 0.0264(6) 0.0268(6) 0.0270(6) 0.0046(5) 0.0072(5) -0.0019(5)
    C24 0.0268(6) 0.0260(6) 0.0317(6) 0.0011(5) 0.0087(5) -0.0021(5)
    C25 0.0453(8) 0.0296(7) 0.0391(8) -0.0058(6) 0.0002(6) 0.0106(6)
    C26 0.0381(7) 0.0208(6) 0.0349(7) 0.0006(5) 0.0048(5) 0.0099(5)
    C27 0.0343(7) 0.0363(7) 0.0414(8) 0.0059(6) 0.0107(6) 0.0071(6)
    C28 0.0460(8) 0.0334(7) 0.0364(7) 0.0042(6) 0.0097(6) 0.0004(6)
    C29 0.0395(7) 0.0289(7) 0.0393(8) 0.0003(6) -0.0004(6) 0.0086(6)
    C30 0.0335(7) 0.0298(7) 0.0490(8) 0.0085(6) 0.0090(6) 0.0125(6)
    C31 0.0450(8) 0.0238(6) 0.0364(7) 0.0074(6) 0.0121(6) 0.0053(5)
    C32 0.0198(5) 0.0268(6) 0.0290(6) 0.0032(5) 0.0029(5) 0.0032(5)
    C33 0.0275(6) 0.0238(6) 0.0284(6) 0.0035(5) 0.0082(5) 0.0019(5)
    C34 0.0283(6) 0.0343(7) 0.0353(7) 0.0073(5) 0.0088(5) 0.0046(6)
    C35 0.0327(7) 0.0404(8) 0.0410(8) 0.0062(6) 0.0165(6) 0.0006(6)
    C36 0.0426(8) 0.0507(9) 0.0316(7) -0.0025(7) 0.0158(6) -0.0042(6)
    C37 0.0348(7) 0.0409(8) 0.0285(7) -0.0019(6) 0.0048(5) 0.0012(6)
    C38 0.0276(6) 0.0247(6) 0.0299(6) 0.0001(5) 0.0058(5) 0.0015(5)
    C39 0.0248(6) 0.0289(6) 0.0282(6) 0.0004(5) 0.0005(5) 0.0003(5)
    C40 0.0256(6) 0.0411(8) 0.0430(8) 0.0074(6) 0.0092(5) 0.0088(6)
    C41 0.0205(6) 0.0375(7) 0.0397(7) 0.0073(5) 0.0062(5) 0.0058(6)
    C42 0.0269(6) 0.0471(8) 0.0388(8) 0.0048(6) 0.0048(5) 0.0026(6)
    C43 0.0343(7) 0.0681(11) 0.0432(8) 0.0130(7) 0.0116(6) 0.0177(8)
    C44 0.0363(8) 0.0517(10) 0.0707(11) 0.0127(7) 0.0177(7) 0.0274(9)
    C45 0.0467(9) 0.0335(8) 0.0757(12) 0.0056(7) 0.0123(8) 0.0058(8)
    C46 0.0402(8) 0.0398(8) 0.0464(8) 0.0085(6) 0.0091(6) -0.0004(7)
    C47 0.0242(6) 0.0253(6) 0.0293(6) 0.0050(5) 0.0071(5) 0.0033(5)
    C48 0.0226(6) 0.0261(6) 0.0317(6) 0.0037(5) 0.0035(5) -0.0044(5)
    C49 0.0303(6) 0.0286(7) 0.0391(7) 0.0058(5) 0.0081(5) 0.0020(6)
    C50 0.0370(7) 0.0347(7) 0.0501(9) 0.0133(6) 0.0067(6) 0.0057(6)
    C51 0.0344(7) 0.0509(9) 0.0584(10) 0.0199(7) 0.0138(7) 0.0052(8)
    C52 0.0314(7) 0.0532(9) 0.0474(8) 0.0102(6) 0.0153(6) 0.0039(7)
    C53 0.0262(6) 0.0353(7) 0.0331(7) 0.0040(5) 0.0069(5) -0.0019(6)
    C54 0.0330(7) 0.0472(8) 0.0342(7) 0.0032(6) 0.0094(6) 0.0043(6)
    C55 0.0551(10) 0.1062(16) 0.0386(9) 0.0305(10) 0.0188(7) 0.0325(10)
    C56 0.0438(8) 0.0583(10) 0.0304(7) 0.0020(7) 0.0051(6) 0.0206(7)
    C57 0.0460(8) 0.0356(8) 0.0474(9) 0.0008(7) 0.0086(7) 0.0082(6)
    C58 0.0576(10) 0.0480(10) 0.0729(12) 0.0112(8) 0.0174(9) 0.0133(9)
    C59 0.1052(18) 0.0374(10) 0.0767(14) 0.0108(11) 0.0235(12) 0.0103(9)
    C60 0.127(2) 0.0469(12) 0.0695(14) -0.0276(14) 0.0072(14) 0.0029(10)
    C61 0.0579(11) 0.0937(17) 0.0551(11) -0.0284(12) -0.0053(9) 0.0208(11)
_geom_special_details
;
All e.s.d.'s (except the e.s.d. in the dihedral angle between two l.s. planes)
are estimated using the full covariance matrix. The cell e.s.d.'s are taken
into account individually in the estimation of e.s.d.'s in distances, angles
and torsion angles; correlations between e.s.d.'s in cell parameters are only
used when they are defined by crystal symmetry. An approximate (isotropic)
treatment of cell e.s.d.'s is used for estimating e.s.d.'s involving l.s.
planes.
;
loop_
    _geom_bond_atom_site_label_1
    _geom_bond_atom_site_label_2
    _geom_bond_site_symmetry_2
    _geom_bond_distance
    _geom_bond_publ_flag
    O1 C3 . 1.3771(14) ?
    O1 C2 . 1.4346(15) ?
    O2 C9 . 1.2272(18) ?
    O3 C18 . 1.3763(14) ?
    O3 C17 . 1.4359(14) ?
    O4 C24 . 1.2365(15) ?
    O5 C33 . 1.3689(15) ?
    O5 C32 . 1.4312(14) ?
    O6 C39 . 1.2283(16) ?
    O7 C48 . 1.3782(15) ?
    O7 C47 . 1.4267(14) ?
    O8 C54 . 1.2179(18) ?
    N1 C9 . 1.3305(19) ?
    N1 C10 . 1.4677(19) ?
    N1 H1 . 0.8800 ?
    N2 C24 . 1.3363(17) ?
    N2 C25 . 1.4580(18) ?
    N2 H2 . 0.8800 ?
    N3 C39 . 1.3374(17) ?
    N3 C40 . 1.4605(16) ?
    N3 H3 . 0.8800 ?
    N4 C54 . 1.3372(19) ?
    N4 C55 . 1.454(2) ?
    N4 H8 . 0.8800 ?
    C1 C17 . 1.5258(16) ?
    C1 C32 . 1.5259(17) ?
    C1 C47 . 1.5280(17) ?
    C1 C2 . 1.5349(16) ?
    C2 H2A . 0.9900 ?
    C2 H2B . 0.9900 ?
    C3 C4 . 1.3915(19) ?
    C3 C8 . 1.4016(19) ?
    C4 C5 . 1.3853(19) ?
    C4 H4 . 0.9500 ?
    C5 C6 . 1.376(2) ?
    C5 H5 . 0.9500 ?
    C6 C7 . 1.381(2) ?
    C6 H6 . 0.9500 ?
    C7 C8 . 1.3906(18) ?
    C7 H7 . 0.9500 ?
    C8 C9 . 1.509(2) ?
    C10 C11 . 1.502(2) ?
    C10 H10A . 0.9900 ?
    C10 H10B . 0.9900 ?
    C11 C16 . 1.384(2) ?
    C11 C12 . 1.388(2) ?
    C12 C13 . 1.390(2) ?
    C12 H12 . 0.9500 ?
    C13 C14 . 1.372(3) ?
    C13 H13 . 0.9500 ?
    C14 C15 . 1.372(3) ?
    C14 H14 . 0.9500 ?
    C15 C16 . 1.383(2) ?
    C15 H15 . 0.9500 ?
    C16 H16 . 0.9500 ?
    C17 H17A . 0.9900 ?
    C17 H17B . 0.9900 ?
    C18 C19 . 1.3880(19) ?
    C18 C23 . 1.4129(17) ?
    C19 C20 . 1.3859(18) ?
    C19 H19 . 0.9500 ?
    C20 C21 . 1.380(2) ?
    C20 H20 . 0.9500 ?
    C21 C22 . 1.381(2) ?
    C21 H21 . 0.9500 ?
    C22 C23 . 1.3984(17) ?
    C22 H22 . 0.9500 ?
    C23 C24 . 1.5045(18) ?
    C25 C26 . 1.5116(19) ?
    C25 H25A . 0.9900 ?
    C25 H25B . 0.9900 ?
    C26 C27 . 1.387(2) ?
    C26 C31 . 1.388(2) ?
    C27 C28 . 1.384(2) ?
    C27 H27 . 0.9500 ?
    C28 C29 . 1.379(2) ?
    C28 H28 . 0.9500 ?
    C29 C30 . 1.385(2) ?
    C29 H29 . 0.9500 ?
    C30 C31 . 1.388(2) ?
    C30 H30 . 0.9500 ?
    C31 H31 . 0.9500 ?
    C32 H32A . 0.9900 ?
    C32 H32B . 0.9900 ?
    C33 C34 . 1.3894(17) ?
    C33 C38 . 1.4015(17) ?
    C34 C35 . 1.3811(19) ?
    C34 H34 . 0.9500 ?
    C35 C36 . 1.378(2) ?
    C35 H35 . 0.9500 ?
    C36 C37 . 1.387(2) ?
    C36 H36 . 0.9500 ?
    C37 C38 . 1.3920(18) ?
    C37 H37 . 0.9500 ?
    C38 C39 . 1.5023(17) ?
    C40 C41 . 1.506(2) ?
    C40 H40A . 0.9900 ?
    C40 H40B . 0.9900 ?
    C41 C42 . 1.384(2) ?
    C41 C46 . 1.393(2) ?
    C42 C43 . 1.388(2) ?
    C42 H42 . 0.9500 ?
    C43 C44 . 1.374(3) ?
    C43 H43 . 0.9500 ?
    C44 C45 . 1.381(3) ?
    C44 H44 . 0.9500 ?
    C45 C46 . 1.385(2) ?
    C45 H45 . 0.9500 ?
    C46 H46 . 0.9500 ?
    C47 H47A . 0.9900 ?
    C47 H47B . 0.9900 ?
    C48 C49 . 1.3888(19) ?
    C48 C53 . 1.4003(18) ?
    C49 C50 . 1.3898(19) ?
    C49 H49 . 0.9500 ?
    C50 C51 . 1.378(2) ?
    C50 H50 . 0.9500 ?
    C51 C52 . 1.383(2) ?
    C51 H51 . 0.9500 ?
    C52 C53 . 1.389(2) ?
    C52 H52 . 0.9500 ?
    C53 C54 . 1.502(2) ?
    C55 C56 . 1.506(3) ?
    C55 H55A . 0.9900 ?
    C55 H55B . 0.9900 ?
    C56 C57 . 1.381(2) ?
    C56 C61 . 1.394(3) ?
    C57 C58 . 1.384(2) ?
    C57 H57 . 0.9500 ?
    C58 C59 . 1.369(3) ?
    C58 H58 . 0.9500 ?
    C59 C60 . 1.359(4) ?
    C59 H59 . 0.9500 ?
    C60 C61 . 1.387(4) ?
    C60 H60 . 0.9500 ?
    C61 H61 . 0.9500 ?
loop_
    _geom_angle_atom_site_label_1
    _geom_angle_atom_site_label_2
    _geom_angle_atom_site_label_3
    _geom_angle_site_symmetry_1
    _geom_angle_site_symmetry_3
    _geom_angle
    _geom_angle_publ_flag
    C3 O1 C2 . . 116.95(9) ?
    C18 O3 C17 . . 117.31(9) ?
    C33 O5 C32 . . 118.74(9) ?
    C48 O7 C47 . . 117.86(10) ?
    C9 N1 C10 . . 120.73(13) ?
    C9 N1 H1 . . 119.6 ?
    C10 N1 H1 . . 119.6 ?
    C24 N2 C25 . . 122.40(11) ?
    C24 N2 H2 . . 118.8 ?
    C25 N2 H2 . . 118.8 ?
    C39 N3 C40 . . 123.53(11) ?
    C39 N3 H3 . . 118.2 ?
    C40 N3 H3 . . 118.2 ?
    C54 N4 C55 . . 123.08(14) ?
    C54 N4 H8 . . 118.5 ?
    C55 N4 H8 . . 118.5 ?
    C17 C1 C32 . . 110.10(9) ?
    C17 C1 C47 . . 112.88(10) ?
    C32 C1 C47 . . 107.79(10) ?
    C17 C1 C2 . . 106.86(10) ?
    C32 C1 C2 . . 110.77(10) ?
    C47 C1 C2 . . 108.47(9) ?
    O1 C2 C1 . . 108.32(9) ?
    O1 C2 H2A . . 110.0 ?
    C1 C2 H2A . . 110.0 ?
    O1 C2 H2B . . 110.0 ?
    C1 C2 H2B . . 110.0 ?
    H2A C2 H2B . . 108.4 ?
    O1 C3 C4 . . 122.13(12) ?
    O1 C3 C8 . . 117.87(11) ?
    C4 C3 C8 . . 120.00(12) ?
    C5 C4 C3 . . 120.10(14) ?
    C5 C4 H4 . . 120.0 ?
    C3 C4 H4 . . 120.0 ?
    C6 C5 C4 . . 120.85(14) ?
    C6 C5 H5 . . 119.6 ?
    C4 C5 H5 . . 119.6 ?
    C5 C6 C7 . . 118.67(13) ?
    C5 C6 H6 . . 120.7 ?
    C7 C6 H6 . . 120.7 ?
    C6 C7 C8 . . 122.42(14) ?
    C6 C7 H7 . . 118.8 ?
    C8 C7 H7 . . 118.8 ?
    C7 C8 C3 . . 117.97(12) ?
    C7 C8 C9 . . 114.13(12) ?
    C3 C8 C9 . . 127.90(12) ?
    O2 C9 N1 . . 120.31(14) ?
    O2 C9 C8 . . 120.21(13) ?
    N1 C9 C8 . . 119.47(12) ?
    N1 C10 C11 . . 111.43(13) ?
    N1 C10 H10A . . 109.3 ?
    C11 C10 H10A . . 109.3 ?
    N1 C10 H10B . . 109.3 ?
    C11 C10 H10B . . 109.3 ?
    H10A C10 H10B . . 108.0 ?
    C16 C11 C12 . . 118.32(15) ?
    C16 C11 C10 . . 120.68(16) ?
    C12 C11 C10 . . 120.99(16) ?
    C11 C12 C13 . . 120.70(16) ?
    C11 C12 H12 . . 119.7 ?
    C13 C12 H12 . . 119.7 ?
    C14 C13 C12 . . 119.98(16) ?
    C14 C13 H13 . . 120.0 ?
    C12 C13 H13 . . 120.0 ?
    C15 C14 C13 . . 119.85(16) ?
    C15 C14 H14 . . 120.1 ?
    C13 C14 H14 . . 120.1 ?
    C14 C15 C16 . . 120.37(17) ?
    C14 C15 H15 . . 119.8 ?
    C16 C15 H15 . . 119.8 ?
    C15 C16 C11 . . 120.78(16) ?
    C15 C16 H16 . . 119.6 ?
    C11 C16 H16 . . 119.6 ?
    O3 C17 C1 . . 109.11(9) ?
    O3 C17 H17A . . 109.9 ?
    C1 C17 H17A . . 109.9 ?
    O3 C17 H17B . . 109.9 ?
    C1 C17 H17B . . 109.9 ?
    H17A C17 H17B . . 108.3 ?
    O3 C18 C19 . . 121.87(11) ?
    O3 C18 C23 . . 117.83(11) ?
    C19 C18 C23 . . 120.29(11) ?
    C20 C19 C18 . . 120.37(12) ?
    C20 C19 H19 . . 119.8 ?
    C18 C19 H19 . . 119.8 ?
    C21 C20 C19 . . 120.46(13) ?
    C21 C20 H20 . . 119.8 ?
    C19 C20 H20 . . 119.8 ?
    C20 C21 C22 . . 119.11(12) ?
    C20 C21 H21 . . 120.4 ?
    C22 C21 H21 . . 120.4 ?
    C21 C22 C23 . . 122.39(12) ?
    C21 C22 H22 . . 118.8 ?
    C23 C22 H22 . . 118.8 ?
    C22 C23 C18 . . 117.27(12) ?
    C22 C23 C24 . . 115.81(11) ?
    C18 C23 C24 . . 126.87(11) ?
    O4 C24 N2 . . 121.56(12) ?
    O4 C24 C23 . . 120.61(11) ?
    N2 C24 C23 . . 117.79(10) ?
    N2 C25 C26 . . 109.82(10) ?
    N2 C25 H25A . . 109.7 ?
    C26 C25 H25A . . 109.7 ?
    N2 C25 H25B . . 109.7 ?
    C26 C25 H25B . . 109.7 ?
    H25A C25 H25B . . 108.2 ?
    C27 C26 C31 . . 118.45(12) ?
    C27 C26 C25 . . 120.67(13) ?
    C31 C26 C25 . . 120.88(13) ?
    C28 C27 C26 . . 120.58(13) ?
    C28 C27 H27 . . 119.7 ?
    C26 C27 H27 . . 119.7 ?
    C29 C28 C27 . . 120.45(14) ?
    C29 C28 H28 . . 119.8 ?
    C27 C28 H28 . . 119.8 ?
    C28 C29 C30 . . 119.75(13) ?
    C28 C29 H29 . . 120.1 ?
    C30 C29 H29 . . 120.1 ?
    C29 C30 C31 . . 119.47(13) ?
    C29 C30 H30 . . 120.3 ?
    C31 C30 H30 . . 120.3 ?
    C26 C31 C30 . . 121.25(13) ?
    C26 C31 H31 . . 119.4 ?
    C30 C31 H31 . . 119.4 ?
    O5 C32 C1 . . 106.28(9) ?
    O5 C32 H32A . . 110.5 ?
    C1 C32 H32A . . 110.5 ?
    O5 C32 H32B . . 110.5 ?
    C1 C32 H32B . . 110.5 ?
    H32A C32 H32B . . 108.7 ?
    O5 C33 C34 . . 122.96(11) ?
    O5 C33 C38 . . 116.52(11) ?
    C34 C33 C38 . . 120.52(12) ?
    C35 C34 C33 . . 120.08(12) ?
    C35 C34 H34 . . 120.0 ?
    C33 C34 H34 . . 120.0 ?
    C36 C35 C34 . . 120.25(13) ?
    C36 C35 H35 . . 119.9 ?
    C34 C35 H35 . . 119.9 ?
    C35 C36 C37 . . 119.70(13) ?
    C35 C36 H36 . . 120.1 ?
    C37 C36 H36 . . 120.1 ?
    C36 C37 C38 . . 121.35(13) ?
    C36 C37 H37 . . 119.3 ?
    C38 C37 H37 . . 119.3 ?
    C37 C38 C33 . . 118.00(12) ?
    C37 C38 C39 . . 117.74(11) ?
    C33 C38 C39 . . 124.19(11) ?
    O6 C39 N3 . . 122.24(12) ?
    O6 C39 C38 . . 120.67(11) ?
    N3 C39 C38 . . 117.05(11) ?
    N3 C40 C41 . . 110.43(11) ?
    N3 C40 H40A . . 109.6 ?
    C41 C40 H40A . . 109.6 ?
    N3 C40 H40B . . 109.6 ?
    C41 C40 H40B . . 109.6 ?
    H40A C40 H40B . . 108.1 ?
    C42 C41 C46 . . 118.69(14) ?
    C42 C41 C40 . . 120.80(13) ?
    C46 C41 C40 . . 120.50(13) ?
    C41 C42 C43 . . 121.04(15) ?
    C41 C42 H42 . . 119.5 ?
    C43 C42 H42 . . 119.5 ?
    C44 C43 C42 . . 119.81(16) ?
    C44 C43 H43 . . 120.1 ?
    C42 C43 H43 . . 120.1 ?
    C43 C44 C45 . . 119.85(15) ?
    C43 C44 H44 . . 120.1 ?
    C45 C44 H44 . . 120.1 ?
    C44 C45 C46 . . 120.55(16) ?
    C44 C45 H45 . . 119.7 ?
    C46 C45 H45 . . 119.7 ?
    C45 C46 C41 . . 120.06(15) ?
    C45 C46 H46 . . 120.0 ?
    C41 C46 H46 . . 120.0 ?
    O7 C47 C1 . . 107.87(10) ?
    O7 C47 H47A . . 110.1 ?
    C1 C47 H47A . . 110.1 ?
    O7 C47 H47B . . 110.1 ?
    C1 C47 H47B . . 110.1 ?
    H47A C47 H47B . . 108.4 ?
    O7 C48 C49 . . 122.89(12) ?
    O7 C48 C53 . . 116.60(11) ?
    C49 C48 C53 . . 120.50(12) ?
    C48 C49 C50 . . 119.85(13) ?
    C48 C49 H49 . . 120.1 ?
    C50 C49 H49 . . 120.1 ?
    C51 C50 C49 . . 120.44(14) ?
    C51 C50 H50 . . 119.8 ?
    C49 C50 H50 . . 119.8 ?
    C50 C51 C52 . . 119.20(14) ?
    C50 C51 H51 . . 120.4 ?
    C52 C51 H51 . . 120.4 ?
    C51 C52 C53 . . 121.98(14) ?
    C51 C52 H52 . . 119.0 ?
    C53 C52 H52 . . 119.0 ?
    C52 C53 C48 . . 118.00(13) ?
    C52 C53 C54 . . 116.83(12) ?
    C48 C53 C54 . . 125.15(12) ?
    O8 C54 N4 . . 122.24(15) ?
    O8 C54 C53 . . 120.27(13) ?
    N4 C54 C53 . . 117.46(12) ?
    N4 C55 C56 . . 113.42(13) ?
    N4 C55 H55A . . 108.9 ?
    C56 C55 H55A . . 108.9 ?
    N4 C55 H55B . . 108.9 ?
    C56 C55 H55B . . 108.9 ?
    H55A C55 H55B . . 107.7 ?
    C57 C56 C61 . . 117.51(18) ?
    C57 C56 C55 . . 119.61(16) ?
    C61 C56 C55 . . 122.88(17) ?
    C56 C57 C58 . . 121.06(16) ?
    C56 C57 H57 . . 119.5 ?
    C58 C57 H57 . . 119.5 ?
    C59 C58 C57 . . 120.33(19) ?
    C59 C58 H58 . . 119.8 ?
    C57 C58 H58 . . 119.8 ?
    C60 C59 C58 . . 120.0(2) ?
    C60 C59 H59 . . 120.0 ?
    C58 C59 H59 . . 120.0 ?
    C59 C60 C61 . . 120.13(19) ?
    C59 C60 H60 . . 119.9 ?
    C61 C60 H60 . . 119.9 ?
    C60 C61 C56 . . 121.01(19) ?
    C60 C61 H61 . . 119.5 ?
    C56 C61 H61 . . 119.5 ?
loop_
    _geom_torsion_atom_site_label_1
    _geom_torsion_atom_site_label_2
    _geom_torsion_atom_site_label_3
    _geom_torsion_atom_site_label_4
    _geom_torsion_site_symmetry_1
    _geom_torsion_site_symmetry_2
    _geom_torsion_site_symmetry_3
    _geom_torsion_site_symmetry_4
    _geom_torsion
    _geom_torsion_publ_flag
    C3 O1 C2 C1 . . . . 177.12(10) ?
    C17 C1 C2 O1 . . . . 72.69(12) ?
    C32 C1 C2 O1 . . . . -47.24(13) ?
    C47 C1 C2 O1 . . . . -165.34(10) ?
    C2 O1 C3 C4 . . . . -1.43(18) ?
    C2 O1 C3 C8 . . . . 178.57(11) ?
    O1 C3 C4 C5 . . . . 179.53(13) ?
    C8 C3 C4 C5 . . . . -0.5(2) ?
    C3 C4 C5 C6 . . . . 0.5(2) ?
    C4 C5 C6 C7 . . . . 0.1(2) ?
    C5 C6 C7 C8 . . . . -0.6(2) ?
    C6 C7 C8 C3 . . . . 0.6(2) ?
    C6 C7 C8 C9 . . . . -178.86(14) ?
    O1 C3 C8 C7 . . . . 179.94(11) ?
    C4 C3 C8 C7 . . . . -0.05(19) ?
    O1 C3 C8 C9 . . . . -0.7(2) ?
    C4 C3 C8 C9 . . . . 179.34(14) ?
    C10 N1 C9 O2 . . . . -2.0(3) ?
    C10 N1 C9 C8 . . . . 177.15(15) ?
    C7 C8 C9 O2 . . . . 13.6(2) ?
    C3 C8 C9 O2 . . . . -165.82(15) ?
    C7 C8 C9 N1 . . . . -165.53(14) ?
    C3 C8 C9 N1 . . . . 15.1(2) ?
    C9 N1 C10 C11 . . . . 178.91(15) ?
    N1 C10 C11 C16 . . . . -66.5(2) ?
    N1 C10 C11 C12 . . . . 114.90(17) ?
    C16 C11 C12 C13 . . . . 0.6(2) ?
    C10 C11 C12 C13 . . . . 179.19(13) ?
    C11 C12 C13 C14 . . . . 0.0(2) ?
    C12 C13 C14 C15 . . . . -0.4(2) ?
    C13 C14 C15 C16 . . . . 0.3(3) ?
    C14 C15 C16 C11 . . . . 0.3(2) ?
    C12 C11 C16 C15 . . . . -0.7(2) ?
    C10 C11 C16 C15 . . . . -179.33(15) ?
    C18 O3 C17 C1 . . . . 168.19(10) ?
    C32 C1 C17 O3 . . . . -56.82(13) ?
    C47 C1 C17 O3 . . . . 63.67(13) ?
    C2 C1 C17 O3 . . . . -177.18(9) ?
    C17 O3 C18 C19 . . . . 0.83(17) ?
    C17 O3 C18 C23 . . . . -178.04(10) ?
    O3 C18 C19 C20 . . . . -175.35(12) ?
    C23 C18 C19 C20 . . . . 3.49(19) ?
    C18 C19 C20 C21 . . . . -1.9(2) ?
    C19 C20 C21 C22 . . . . -1.2(2) ?
    C20 C21 C22 C23 . . . . 2.8(2) ?
    C21 C22 C23 C18 . . . . -1.24(19) ?
    C21 C22 C23 C24 . . . . 176.44(12) ?
    O3 C18 C23 C22 . . . . 176.99(11) ?
    C19 C18 C23 C22 . . . . -1.90(18) ?
    O3 C18 C23 C24 . . . . -0.40(18) ?
    C19 C18 C23 C24 . . . . -179.28(12) ?
    C25 N2 C24 O4 . . . . -2.4(2) ?
    C25 N2 C24 C23 . . . . 175.58(12) ?
    C22 C23 C24 O4 . . . . 6.19(18) ?
    C18 C23 C24 O4 . . . . -176.39(12) ?
    C22 C23 C24 N2 . . . . -171.85(12) ?
    C18 C23 C24 N2 . . . . 5.57(19) ?
    C24 N2 C25 C26 . . . . -169.71(12) ?
    N2 C25 C26 C27 . . . . 91.87(16) ?
    N2 C25 C26 C31 . . . . -87.18(16) ?
    C31 C26 C27 C28 . . . . -1.3(2) ?
    C25 C26 C27 C28 . . . . 179.64(13) ?
    C26 C27 C28 C29 . . . . -0.6(2) ?
    C27 C28 C29 C30 . . . . 1.6(2) ?
    C28 C29 C30 C31 . . . . -0.7(2) ?
    C27 C26 C31 C30 . . . . 2.19(19) ?
    C25 C26 C31 C30 . . . . -178.74(12) ?
    C29 C30 C31 C26 . . . . -1.2(2) ?
    C33 O5 C32 C1 . . . . 176.76(10) ?
    C17 C1 C32 O5 . . . . -170.75(9) ?
    C47 C1 C32 O5 . . . . 65.73(12) ?
    C2 C1 C32 O5 . . . . -52.78(12) ?
    C32 O5 C33 C34 . . . . -16.97(17) ?
    C32 O5 C33 C38 . . . . 162.40(11) ?
    O5 C33 C34 C35 . . . . -177.82(12) ?
    C38 C33 C34 C35 . . . . 2.8(2) ?
    C33 C34 C35 C36 . . . . -1.5(2) ?
    C34 C35 C36 C37 . . . . -1.3(2) ?
    C35 C36 C37 C38 . . . . 2.8(2) ?
    C36 C37 C38 C33 . . . . -1.4(2) ?
    C36 C37 C38 C39 . . . . -178.50(13) ?
    O5 C33 C38 C37 . . . . 179.24(11) ?
    C34 C33 C38 C37 . . . . -1.37(19) ?
    O5 C33 C38 C39 . . . . -3.91(18) ?
    C34 C33 C38 C39 . . . . 175.48(12) ?
    C40 N3 C39 O6 . . . . 3.6(2) ?
    C40 N3 C39 C38 . . . . -178.52(12) ?
    C37 C38 C39 O6 . . . . 34.71(17) ?
    C33 C38 C39 O6 . . . . -142.15(13) ?
    C37 C38 C39 N3 . . . . -143.22(13) ?
    C33 C38 C39 N3 . . . . 39.92(18) ?
    C39 N3 C40 C41 . . . . -162.40(13) ?
    N3 C40 C41 C42 . . . . -108.13(14) ?
    N3 C40 C41 C46 . . . . 72.80(16) ?
    C46 C41 C42 C43 . . . . 0.2(2) ?
    C40 C41 C42 C43 . . . . -178.93(12) ?
    C41 C42 C43 C44 . . . . 0.6(2) ?
    C42 C43 C44 C45 . . . . -0.8(2) ?
    C43 C44 C45 C46 . . . . 0.2(2) ?
    C44 C45 C46 C41 . . . . 0.6(2) ?
    C42 C41 C46 C45 . . . . -0.8(2) ?
    C40 C41 C46 C45 . . . . 178.31(13) ?
    C48 O7 C47 C1 . . . . 160.79(10) ?
    C17 C1 C47 O7 . . . . 66.85(12) ?
    C32 C1 C47 O7 . . . . -171.34(9) ?
    C2 C1 C47 O7 . . . . -51.36(12) ?
    C47 O7 C48 C49 . . . . 11.48(16) ?
    C47 O7 C48 C53 . . . . -167.43(10) ?
    O7 C48 C49 C50 . . . . -179.20(12) ?
    C53 C48 C49 C50 . . . . -0.33(19) ?
    C48 C49 C50 C51 . . . . 0.7(2) ?
    C49 C50 C51 C52 . . . . 0.2(2) ?
    C50 C51 C52 C53 . . . . -1.6(2) ?
    C51 C52 C53 C48 . . . . 2.0(2) ?
    C51 C52 C53 C54 . . . . -179.74(14) ?
    O7 C48 C53 C52 . . . . 177.95(12) ?
    C49 C48 C53 C52 . . . . -0.99(19) ?
    O7 C48 C53 C54 . . . . -0.17(18) ?
    C49 C48 C53 C54 . . . . -179.11(12) ?
    C55 N4 C54 O8 . . . . 4.7(3) ?
    C55 N4 C54 C53 . . . . -173.51(15) ?
    C52 C53 C54 O8 . . . . -29.9(2) ?
    C48 C53 C54 O8 . . . . 148.21(16) ?
    C52 C53 C54 N4 . . . . 148.30(14) ?
    C48 C53 C54 N4 . . . . -33.6(2) ?
    C54 N4 C55 C56 . . . . -114.61(18) ?
    N4 C55 C56 C57 . . . . -87.02(19) ?
    N4 C55 C56 C61 . . . . 93.6(2) ?
    C61 C56 C57 C58 . . . . -0.7(2) ?
    C55 C56 C57 C58 . . . . 179.85(15) ?
    C56 C57 C58 C59 . . . . 0.1(3) ?
    C57 C58 C59 C60 . . . . 1.0(3) ?
    C58 C59 C60 C61 . . . . -1.3(3) ?
    C59 C60 C61 C56 . . . . 0.6(3) ?
    C57 C56 C61 C60 . . . . 0.4(3) ?
    C55 C56 C61 C60 . . . . 179.81(17) ?
loop_
    _geom_hbond_atom_site_label_D
    _geom_hbond_atom_site_label_H
    _geom_hbond_atom_site_label_A
    _geom_hbond_site_symmetry_A
    _geom_hbond_distance_DH
    _geom_hbond_distance_HA
    _geom_hbond_distance_DA
    _geom_hbond_angle_DHA
    _geom_hbond_publ_flag
    N1 H1 O1 . 0.8800 2.1200 2.7705(16) 130.00 y
    N2 H2 O3 . 0.8800 1.9600 2.6731(14) 137.00 y
    N3 H3 O5 . 0.8800 2.2700 2.7399(14) 113.00 y
    N4 H8 O7 . 0.8800 2.1600 2.7341(16) 122.00 y
    N4 H8 O4 2_656 0.8800 2.5400 3.1841(17) 131.00 y
data_global
_journal_date_recd_electronic     2008-09-01
_journal_date_accepted     2008-09-04
_journal_name_full     'Acta Crystallographica, Section E'
_journal_year     2008
_journal_volume     64
_journal_issue     10
_journal_page_first     o1911
_journal_page_last     o1911
_journal_paper_category     QO
_journal_coeditor_code     AT2625
_publ_contact_author_name     'Xue-Qin Song'
_publ_contact_author_address
;
School of Chemical and Biological Engineering
Lanzhou Jiaotong University
Lanzhou 730000
People's Republic of China
;
_publ_contact_author_email     'songxq@mail.lzjtu.cn'
_publ_contact_author_fax     '86-931-4938755'
_publ_contact_author_phone     '86-931-8843385'
_publ_section_title
;
Tetrakis[2-(benzylaminocarbonyl)phenoxymethyl]methane
;
loop_
    _publ_author_name
    _publ_author_address
    'Song, Xue-Qin'
;
School of Chemical and Biological Engineering
Lanzhou Jiaotong University
Lanzhou 730000
People's Republic of China
;
