# Supplementary material for: Tetra­kis[2-(benzyl­amino­carbonyl)phenox­ymeth­yl]methane
Source: Acta Crystallogr Sect E Struct Rep Online. 2008 Sep 13;64(Pt 10):o1911. doi: 10.1107/S1600536808028286 (PMC2959481; doi:10.1107/S1600536808028286)
Supplement: Supplementary file 2 [file e-64-o1911-Isup2.hkl]

# 
# h,k,l, Fc-squared, Fo-squared, sigma(Fo-squared) and status flag 
# 
data_I
_shelx_title ' y2236 in P-1' 
_shelx_refln_list_code          4 
_shelx_F_calc_maximum      208.15 
_exptl_crystal_F_000      1028.00 
_reflns_d_resolution_high  0.8255 
 
loop_ 
 _symmetry_equiv_pos_as_xyz 
 'x, y, z' 
 '-x, -y, -z' 
 
_cell_length_a    13.0505 
_cell_length_b    13.6943 
_cell_length_c    14.3577 
_cell_angle_alpha  92.519 
_cell_angle_beta  102.677 
_cell_angle_gamma  92.737 
 
_shelx_F_squared_multiplier     1.000 
 
loop_ 
 _refln_index_h 
 _refln_index_k 
 _refln_index_l 
 _refln_F_squared_calc 
 _refln_F_squared_meas 
 _refln_F_squared_sigma 
 _refln_observed_status 
   2   0   0     1537.71     1346.10     24.41 o 
   3   0   0     1505.75     1585.96     33.94 o 
   4   0   0     4676.82     4692.92    101.59 o 
   5   0   0       29.88       33.22      1.56 o 
   6   0   0      481.52      559.34     11.99 o 
   7   0   0       10.66       11.09      1.36 o 
   8   0   0       25.89       18.72      1.62 o 
   9   0   0       13.83       16.46      2.93 o 
  10   0   0       56.70       52.15      2.58 o 
  11   0   0      163.66      153.22      4.23 o 
  12   0   0      114.81      104.31      2.91 o 
  13   0   0       67.21       57.19      4.48 o 
  14   0   0        0.29        0.00      1.05 o 
  15   0   0       10.38       13.98      2.01 o 
 -15   1   0        0.81        1.33      1.23 o 
 -14   1   0       40.83       36.48      2.18 o 
 -13   1   0       30.37       29.25      2.31 o 
 -12   1   0        5.56        4.83      1.62 o 
 -11   1   0      159.09      159.69      4.15 o 
 -10   1   0       10.31       18.33      1.66 o 
  -9   1   0      188.30      205.18      4.25 o 
  -8   1   0     1215.24     1252.01     17.30 o 
  -7   1   0     2149.52     2378.18     44.60 o 
  -6   1   0      345.85      380.87      6.67 o 
  -5   1   0       26.25       22.22      1.26 o 
  -4   1   0     5126.67     5097.15    119.94 o 
  -3   1   0    16407.73    16802.40    568.64 o 
  -2   1   0      684.06      675.36      9.25 o 
   2   1   0     5961.77     5329.62    111.36 o 
   3   1   0       84.18       77.40      1.92 o 
   4   1   0      761.36      812.37     10.96 o 
   5   1   0        7.02        7.52      0.82 o 
   6   1   0     2082.51     2156.38     26.45 o 
   7   1   0      108.60      102.08      2.11 o 
   8   1   0      100.88       87.54      2.96 o 
   9   1   0        0.13        0.00      0.81 o 
  10   1   0      117.93       97.59      2.47 o 
  11   1   0        1.52        0.00      0.97 o 
  12   1   0       73.07       63.74      2.05 o 
  13   1   0      355.06      343.23     10.66 o 
  14   1   0       44.90       41.09      2.27 o 
  15   1   0       51.99       57.30      6.19 o 
 -15   2   0        2.85        3.52      1.44 o 
 -14   2   0       20.87       21.45      2.68 o 
 -13   2   0        2.04        0.66      1.20 o 
 -12   2   0       22.52       16.21      2.39 o 
 -11   2   0       52.05       46.65      2.53 o 
 -10   2   0       69.54       69.40      2.51 o 
  -9   2   0      152.56      167.55      3.85 o 
  -8   2   0        1.26        4.32      1.20 o 
  -7   2   0     1346.13     1431.55     21.32 o 
  -6   2   0      566.74      640.74     16.96 o 
  -5   2   0        4.94        2.64      1.77 o 
  -4   2   0       78.36       85.12      3.15 o 
  -3   2   0    33754.02    37118.34   1722.97 o 
  -2   2   0     1792.85     1724.16     42.02 o 
  -1   2   0     4475.95     4103.98     78.32 o 
   1   2   0      110.98       81.16      0.97 o 
   2   2   0     4739.25     4256.52     78.67 o 
   3   2   0       89.41      125.00      3.09 o 
   4   2   0        8.72        9.77      0.60 o 
   5   2   0        3.92        6.53      0.51 o 
   6   2   0       58.35       45.64      2.06 o 
   7   2   0      381.81      375.37      8.43 o 
   8   2   0       57.93       60.10      1.46 o 
   9   2   0      145.42      129.02      4.14 o 
  10   2   0      414.10      407.74     11.89 o 
  11   2   0      480.37      478.03      7.35 o 
  12   2   0       65.31       61.28      2.24 o 
  13   2   0       28.29       21.63      3.48 o 
  14   2   0      115.58      107.53      9.48 o 
  15   2   0        2.50        1.34      0.93 o 
 -15   3   0       26.47       13.38      2.63 o 
 -14   3   0       26.00       23.90      3.70 o 
 -13   3   0       20.85       20.42      2.37 o 
 -12   3   0       92.90       99.50      3.35 o 
 -11   3   0      251.98      241.10     10.67 o 
 -10   3   0      651.77      693.28     13.93 o 
  -9   3   0      547.69      524.41      8.46 o 
  -8   3   0     1194.77     1234.98     83.04 o 
  -7   3   0     5433.80     5951.37    206.87 o 
  -6   3   0     5434.64     5993.76    151.53 o 
  -5   3   0       16.54       18.41      2.36 o 
  -4   3   0     1654.67     1864.50     39.40 o 
  -3   3   0        9.44       10.17      2.03 o 
  -2   3   0       71.23       64.50      4.88 o 
  -1   3   0    12947.46    12046.95    354.89 o 
   0   3   0      660.47      670.42     11.07 o 
   1   3   0    11966.91    10528.96    285.94 o 
   2   3   0        5.00        6.55      0.75 o 
   3   3   0      117.74      138.45      3.09 o 
   4   3   0      111.47      103.91      2.27 o 
   5   3   0       69.65       60.60      0.90 o 
   6   3   0      526.57      482.41      4.82 o 
   7   3   0      245.98      258.92      3.14 o 
   8   3   0       23.03       20.03      0.82 o 
   9   3   0       95.10       88.42      2.19 o 
  10   3   0     1470.56     1491.50     30.30 o 
  11   3   0     2416.98     2423.24     69.96 o 
  12   3   0        0.19        0.00      0.69 o 
  13   3   0       19.57       18.83      2.82 o 
  14   3   0       49.94       50.35      5.06 o 
 -15   4   0        0.61        0.00      1.51 o 
 -14   4   0      136.39      121.18      5.39 o 
 -13   4   0      111.21      101.02      4.62 o 
 -12   4   0        1.65        4.22      1.69 o 
 -11   4   0        3.54        1.44      1.74 o 
 -10   4   0     1617.50     1639.93     29.48 o 
  -9   4   0      213.09      199.39      7.61 o 
  -8   4   0       88.19       76.46      3.84 o 
  -7   4   0     1062.33     1163.21     29.01 o 
  -6   4   0       69.79       76.76      4.20 o 
  -5   4   0      643.93      593.04     10.82 o 
  -4   4   0     1443.46     1561.19     37.91 o 
  -3   4   0      730.62      679.59     12.06 o 
  -2   4   0        1.52        6.83      2.26 o 
  -1   4   0     3084.50     3194.58    172.38 o 
   0   4   0    11448.77    10377.13    291.23 o 
   1   4   0      750.40      755.80     10.71 o 
   2   4   0     1766.38     1758.57     22.97 o 
   3   4   0       37.65       23.06      1.57 o 
   4   4   0      134.35      161.57      2.02 o 
   5   4   0       16.17       20.35      1.25 o 
   6   4   0        1.23        0.39      0.63 o 
   7   4   0       44.97       39.82      1.56 o 
   8   4   0      337.35      295.81      4.00 o 
   9   4   0      258.70      243.54      2.87 o 
  10   4   0       91.08       88.87      2.24 o 
  11   4   0     1809.15     1860.65     49.26 o 
  12   4   0       51.40       44.08      3.03 o 
  13   4   0      134.71      118.63     16.62 o 
  14   4   0      288.85      243.58     46.08 o 
 -14   5   0        0.11        2.14      1.72 o 
 -13   5   0      878.43      808.86     26.63 o 
 -12   5   0       58.82       41.49      3.71 o 
 -11   5   0      405.79      402.15     11.38 o 
 -10   5   0     1706.02     1779.06     39.44 o 
  -9   5   0       39.27       29.74      3.32 o 
  -8   5   0       42.55       49.50      6.32 o 
  -7   5   0      427.16      422.93     11.16 o 
  -6   5   0      174.11      166.48      6.03 o 
  -5   5   0      682.99      704.92     23.87 o 
  -4   5   0       20.94       15.70      2.14 o 
  -3   5   0     1315.35     1448.51     27.53 o 
  -2   5   0      174.72      151.38      4.15 o 
  -1   5   0      237.43      234.65      6.04 o 
   0   5   0      152.29      155.37      3.51 o 
   1   5   0       60.98       62.58      2.91 o 
   2   5   0     1062.03     1086.59     16.88 o 
   3   5   0     3099.20     3425.02     67.35 o 
   4   5   0        0.01        1.10      0.46 o 
   5   5   0        1.79        1.20      0.35 o 
   6   5   0        9.93       13.06      0.74 o 
   7   5   0      292.38      288.21      6.33 o 
   8   5   0       53.66       52.67      1.76 o 
   9   5   0      228.36      228.64      3.60 o 
  10   5   0       64.13       66.37      3.21 o 
  11   5   0       15.10       15.87      2.27 o 
  12   5   0        1.47        0.24      0.78 o 
  13   5   0       84.69       69.60      8.39 o 
  14   5   0       23.52       16.46      3.86 o 
 -14   6   0        1.38        1.40      2.05 o 
 -13   6   0      138.77      126.93      4.93 o 
 -12   6   0       72.07       83.68      5.95 o 
 -11   6   0      195.94      166.11      7.73 o 
 -10   6   0      268.27      250.96      8.66 o 
  -9   6   0      700.94      664.51     15.62 o 
  -8   6   0       64.18       61.26      4.16 o 
  -7   6   0       77.47       68.09      5.28 o 
  -6   6   0      977.50     1071.41     23.05 o 
  -5   6   0      134.55      155.78      6.14 o 
  -4   6   0      872.15      949.26     19.60 o 
  -3   6   0      723.80      739.97     13.47 o 
  -2   6   0       11.62       16.38      1.95 o 
  -1   6   0       27.82       32.72      2.53 o 
   0   6   0      157.29      164.07      3.48 o 
   1   6   0      109.87      104.71      2.37 o 
   2   6   0     2332.46     2476.35     69.00 o 
   3   6   0     7620.83     8432.34    183.36 o 
   4   6   0     1201.17     1404.87     23.27 o 
   5   6   0     1088.56     1262.76     31.17 o 
   6   6   0       48.35       34.07      1.08 o 
   7   6   0       42.46       51.73      1.28 o 
   8   6   0      109.68      107.51      4.74 o 
   9   6   0      960.51      954.49     23.44 o 
  10   6   0      703.10      714.88     15.08 o 
  11   6   0        3.70        2.63      0.83 o 
  12   6   0      149.19      150.33      7.95 o 
  13   6   0      174.70      167.10      5.82 o 
  14   6   0       82.03       93.71      6.77 o 
 -14   7   0        1.44        0.00      1.95 o 
 -13   7   0       50.16       54.76      3.63 o 
 -12   7   0        0.50        0.00      1.65 o 
 -11   7   0        4.78        3.33      2.61 o 
 -10   7   0        2.39        3.02      2.59 o 
  -9   7   0      382.94      371.85     16.61 o 
  -8   7   0        1.68        1.68      2.68 o 
  -7   7   0       40.71       59.46      7.33 o 
  -6   7   0        0.34        3.88      2.27 o 
  -5   7   0       85.67       91.03      4.34 o 
  -4   7   0      430.34      457.64      9.86 o 
  -3   7   0      521.04      542.48     19.36 o 
  -2   7   0      213.45      191.09     12.61 o 
  -1   7   0     5993.05     6330.82    156.98 o 
   0   7   0      400.90      444.90     10.29 o 
   1   7   0     1662.26     1778.52     90.90 o 
   2   7   0     3566.94     4085.65     88.24 o 
   3   7   0      276.54      273.06      8.85 o 
   4   7   0      108.75      103.23      5.99 o 
   5   7   0      422.87      471.60     11.25 o 
   6   7   0       12.71       12.99      0.56 o 
   7   7   0      472.29      521.47      8.37 o 
   8   7   0        0.77        0.49      0.57 o 
   9   7   0        3.66        4.01      0.87 o 
  10   7   0        2.70        1.08      0.58 o 
  11   7   0       19.71       14.72      1.26 o 
  12   7   0       16.27       12.47      2.88 o 
  13   7   0       53.97       65.98      4.82 o 
 -13   8   0       10.94        7.42      3.09 o 
 -12   8   0       59.57       67.02      6.13 o 
 -11   8   0       94.72      106.47      7.88 o 
 -10   8   0      437.22      428.84     12.03 o 
  -9   8   0        7.67       10.41      3.99 o 
  -8   8   0      475.65      484.84     17.61 o 
  -7   8   0      290.46      260.19      8.42 o 
  -6   8   0       22.59       23.05      3.30 o 
  -5   8   0      276.52      278.19      9.56 o 
  -4   8   0     1422.92     1596.97     32.01 o 
  -3   8   0      249.76      249.19      8.12 o 
  -2   8   0      159.67      157.49      4.67 o 
  -1   8   0       44.31       39.23      2.53 o 
   0   8   0     4440.20     4931.59    117.02 o 
   1   8   0       30.24       40.44      2.44 o 
   2   8   0       45.53       36.76      2.81 o 
   3   8   0       46.44       44.95      1.54 o 
   4   8   0      113.78      113.14      2.38 o 
   5   8   0       32.31       26.60      1.81 o 
   6   8   0        0.27        0.62      0.52 o 
   7   8   0       81.98       91.04      4.55 o 
   8   8   0       97.11       99.75      1.49 o 
   9   8   0      186.93      155.65      9.75 o 
  10   8   0      227.82      263.95      9.14 o 
  11   8   0       17.39       16.77      3.31 o 
  12   8   0       54.21       49.53      7.87 o 
  13   8   0        6.26        4.72      2.91 o 
 -13   9   0       56.77       66.77      7.61 o 
 -12   9   0        6.39        4.12      3.12 o 
 -11   9   0       45.39       43.16      8.18 o 
 -10   9   0       56.59       50.71      5.70 o 
  -9   9   0      345.10      360.00     12.88 o 
  -8   9   0        5.47        4.85      3.37 o 
  -7   9   0      553.49      550.31     16.45 o 
  -6   9   0      228.56      207.45      7.42 o 
  -5   9   0      343.55      328.14     11.62 o 
  -4   9   0       26.06       39.94      4.84 o 
  -3   9   0       63.53       59.71      4.65 o 
  -2   9   0       28.83       33.67      3.52 o 
  -1   9   0     1529.80     1537.51     50.41 o 
   0   9   0      847.75      906.42     24.34 o 
   1   9   0      601.05      670.35     12.45 o 
   2   9   0      290.48      311.30     13.67 o 
   3   9   0      295.21      333.27      6.13 o 
   4   9   0       19.51       13.43      1.79 o 
   5   9   0       72.00       70.07      1.82 o 
   6   9   0        1.06        0.62      0.58 o 
   7   9   0      210.85      215.68      2.60 o 
   8   9   0       30.18       23.45      1.89 o 
   9   9   0       20.02       27.40      3.31 o 
  10   9   0       12.25       12.20      2.99 o 
  11   9   0      201.21      190.37     12.37 o 
  12   9   0       54.61       52.21      4.80 o 
 -12  10   0      104.51       98.77      6.60 o 
 -11  10   0       13.85       10.17      3.63 o 
 -10  10   0       70.89       65.54      5.43 o 
  -9  10   0      222.92      223.26      8.68 o 
  -8  10   0        4.01        5.47      2.89 o 
  -7  10   0       84.96       91.92      6.95 o 
  -6  10   0       73.81       66.33      4.89 o 
  -5  10   0      850.99      874.23     27.37 o 
  -4  10   0      447.72      423.92     10.70 o 
  -3  10   0       36.09       34.04      4.17 o 
  -2  10   0        2.03        3.29      2.00 o 
  -1  10   0        8.00        8.74      2.95 o 
   0  10   0      147.84      141.20      5.16 o 
   1  10   0      745.22      723.07     16.80 o 
   2  10   0       26.25       26.68      2.25 o 
   3  10   0        1.07        3.13      1.32 o 
   4  10   0       92.65       84.79      1.84 o 
   5  10   0      870.81      859.88     23.50 o 
   6  10   0      121.04      103.18      1.60 o 
   7  10   0        3.55        5.60      0.56 o 
   8  10   0        3.44        3.70      3.78 o 
   9  10   0       84.51       88.99      8.03 o 
  10  10   0        5.09        5.43      4.49 o 
  11  10   0       22.45       28.19      3.94 o 
 -12  11   0       75.58      114.53      9.29 o 
 -11  11   0       39.64       28.75      7.60 o 
 -10  11   0        7.61        6.85      3.27 o 
  -9  11   0       19.73       22.01      4.92 o 
  -8  11   0        4.34        5.33      4.33 o 
  -7  11   0      226.22      212.31     15.04 o 
  -6  11   0        1.16        1.26      2.47 o 
  -5  11   0      159.38      155.66      6.62 o 
  -4  11   0      454.85      464.89     20.49 o 
  -3  11   0      121.16      120.85      5.63 o 
  -2  11   0      157.02      168.91      9.72 o 
  -1  11   0        2.84        8.14      2.52 o 
   0  11   0     1504.92     1510.37     48.45 o 
   1  11   0      170.17      185.05      7.52 o 
   2  11   0       13.77       16.60      1.75 o 
   3  11   0      299.03      315.91      6.07 o 
   4  11   0       52.84       62.40      1.67 o 
   5  11   0       17.05       14.87      1.61 o 
   6  11   0      173.83      137.54      4.19 o 
   7  11   0       44.73       32.31      1.18 o 
   8  11   0      123.19      124.35      8.98 o 
   9  11   0       34.00       36.54      3.78 o 
  10  11   0       49.19       55.51      4.49 o 
 -11  12   0       10.29       18.02      4.28 o 
 -10  12   0        0.49        0.00      2.92 o 
  -9  12   0       24.47       23.62      5.04 o 
  -8  12   0       11.21        8.49      3.36 o 
  -7  12   0        7.92        6.21      3.85 o 
  -6  12   0      376.57      359.45     10.86 o 
  -5  12   0       71.99       71.35      5.81 o 
  -4  12   0       91.69      108.39      6.74 o 
  -3  12   0      451.59      481.79     33.10 o 
  -2  12   0      606.91      645.45     14.21 o 
  -1  12   0     1028.48     1082.62     32.07 o 
   0  12   0       39.47       40.03      3.81 o 
   1  12   0       20.97       23.88      2.20 o 
   2  12   0      104.70       93.45      4.80 o 
   3  12   0      415.85      406.73     12.24 o 
   4  12   0      171.53      160.91      4.25 o 
   5  12   0      417.25      406.48      6.69 o 
   6  12   0        1.38        0.38      0.62 o 
   7  12   0        7.19        5.66      0.52 o 
   8  12   0       16.39       19.13      3.07 o 
   9  12   0       36.49       39.14      3.94 o 
 -10  13   0      110.79      107.98     12.44 o 
  -9  13   0        3.87        1.67      3.56 o 
  -8  13   0       59.31       60.78      7.28 o 
  -7  13   0       47.67       48.63      7.99 o 
  -6  13   0       17.16       13.50      4.29 o 
  -5  13   0      112.63       97.96      6.81 o 
  -4  13   0        4.23        5.09      2.58 o 
  -3  13   0       35.21       43.17      4.58 o 
  -2  13   0        1.49        3.86      2.56 o 
  -1  13   0      228.00      243.96      7.17 o 
   0  13   0       15.55       13.27      2.91 o 
   1  13   0      341.16      329.49      8.19 o 
   2  13   0      845.90     1009.38     22.41 o 
   3  13   0      159.27      159.25      3.59 o 
   4  13   0       29.53       19.61      3.08 o 
   5  13   0      202.42      189.94      6.30 o 
   6  13   0       27.76       34.37      0.90 o 
   7  13   0        1.53        3.86      2.36 o 
   8  13   0       20.18       17.80      3.15 o 
  -9  14   0       26.45       27.37      4.67 o 
  -8  14   0        1.50        4.38      3.17 o 
  -7  14   0        1.37        1.01      2.64 o 
  -6  14   0        7.93       11.64      4.13 o 
  -5  14   0      228.12      227.52     10.10 o 
  -4  14   0       19.46       14.33      3.17 o 
  -3  14   0        3.81        0.76      2.03 o 
  -2  14   0        0.60        0.28      2.25 o 
  -1  14   0      418.08      452.92     10.08 o 
   0  14   0        8.26        3.79      2.21 o 
   1  14   0       94.05      108.77      4.48 o 
   2  14   0       16.73       14.19      1.75 o 
   3  14   0       22.52       26.04      1.75 o 
   4  14   0        3.11        6.24      1.00 o 
   5  14   0       16.38       22.18      2.04 o 
   6  14   0       15.98       29.61      3.54 o 
   7  14   0      232.42      265.12      9.85 o 
  -7  15   0       86.88      101.69      8.04 o 
  -6  15   0       33.06       39.21      5.48 o 
  -5  15   0        0.11        1.84      3.11 o 
  -4  15   0        2.09        3.62      3.23 o 
  -3  15   0        1.79        4.15      2.37 o 
  -2  15   0       28.03       24.95      3.57 o 
  -1  15   0        0.08        0.00      1.67 o 
   0  15   0       30.48       38.66      5.24 o 
   1  15   0        3.42       10.87      2.43 o 
   2  15   0       21.71       22.65      2.44 o 
   3  15   0       15.16        5.99      1.56 o 
   4  15   0       47.09       57.76      4.04 o 
   5  15   0       19.59       24.88      5.98 o 
  -4  16   0        4.86        4.41      3.12 o 
  -3  16   0       21.70       30.05      5.84 o 
  -2  16   0       46.81       56.40      4.01 o 
  -1  16   0        9.78        4.71      2.51 o 
   0  16   0        0.62        0.64      3.31 o 
   1  16   0       14.18       11.05      2.32 o 
   2  16   0       36.85       40.67      3.85 o 
   3  16   0        1.12        0.00      1.18 o 
  -3 -16   1      205.63      205.98      7.40 o 
  -2 -16   1        1.02        2.36      1.28 o 
  -1 -16   1        1.93        0.00      1.44 o 
   0 -16   1       66.41       72.81      4.01 o 
   1 -16   1       37.06       40.70      3.42 o 
   2 -16   1       31.44       34.97      7.52 o 
   3 -16   1        0.57        4.31      2.48 o 
   4 -16   1       13.77       14.84      4.06 o 
  -5 -15   1       29.28       12.35      3.58 o 
  -4 -15   1       39.30       27.83      2.87 o 
  -3 -15   1      120.60      136.03      4.10 o 
  -2 -15   1       42.46       42.64      4.36 o 
  -1 -15   1        4.01        2.29      2.99 o 
   0 -15   1       38.60       46.69      5.46 o 
   1 -15   1       39.90       40.27      4.02 o 
   2 -15   1        0.56        2.60      2.12 o 
   3 -15   1       87.17       99.02      6.31 o 
   4 -15   1       81.10       82.01      8.74 o 
   5 -15   1        0.01        0.03      2.73 o 
   6 -15   1      265.38      282.00     10.33 o 
   7 -15   1       80.65       66.00      7.22 o 
  -7 -14   1        4.30        0.08      1.81 o 
  -6 -14   1        6.15        1.65      0.92 o 
  -5 -14   1        7.58       15.15      3.58 o 
  -4 -14   1       22.56       22.59      1.66 o 
  -3 -14   1       79.85       76.52      3.44 o 
  -2 -14   1        3.67        5.85      1.64 o 
  -1 -14   1        1.35        0.38      1.47 o 
   0 -14   1        0.42        1.14      1.73 o 
   1 -14   1       36.12       31.65      3.86 o 
   2 -14   1        5.82        9.69      4.48 o 
   3 -14   1        0.28        0.91      2.12 o 
   4 -14   1      218.83      222.16      9.63 o 
   5 -14   1       21.56       19.76      4.49 o 
   6 -14   1       30.44       33.71      4.37 o 
   7 -14   1        6.49       10.90      4.36 o 
   8 -14   1        1.24        2.63      3.06 o 
  -9 -13   1        2.15        2.52      2.20 o 
  -8 -13   1       52.34       70.40      4.57 o 
  -7 -13   1       14.68       12.03      0.89 o 
  -6 -13   1       46.97       38.89      1.72 o 
  -5 -13   1      146.54      161.78      3.67 o 
  -4 -13   1       27.09       28.83      1.53 o 
  -3 -13   1        3.08        4.32      1.31 o 
  -2 -13   1       73.18       69.27      3.06 o 
  -1 -13   1        1.15        2.74      2.15 o 
   0 -13   1       12.32       12.11      2.85 o 
   1 -13   1       74.53       91.83      4.40 o 
   2 -13   1      161.56      165.60     11.74 o 
   3 -13   1      388.75      399.23     16.32 o 
   4 -13   1       95.45      115.22      5.79 o 
   5 -13   1      322.11      350.54     12.88 o 
   6 -13   1        1.73        0.00      2.45 o 
   7 -13   1       34.92       45.39      5.04 o 
   8 -13   1       50.84       60.57      6.71 o 
   9 -13   1       27.66       26.10      4.53 o 
  10 -13   1       26.83       30.51      6.03 o 
 -10 -12   1        5.20        6.61      2.60 o 
  -9 -12   1       15.56       19.61      2.99 o 
  -8 -12   1       86.91       63.71      2.93 o 
  -7 -12   1        9.90        8.11      0.91 o 
  -6 -12   1       16.38        5.16      1.19 o 
  -5 -12   1        0.31        0.08      0.92 o 
  -4 -12   1        5.80        4.06      0.99 o 
  -3 -12   1      174.09      155.08      3.19 o 
  -2 -12   1       18.86       18.99      2.56 o 
  -1 -12   1      677.41      692.63     30.27 o 
   0 -12   1     6899.91     7406.70    492.51 o 
   1 -12   1     2047.98     2158.42     57.00 o 
   2 -12   1      163.97      166.19      6.35 o 
   3 -12   1      268.81      286.25     10.83 o 
   4 -12   1      571.73      598.14     21.68 o 
   5 -12   1       22.51       21.96      3.67 o 
   6 -12   1       64.30       79.49      6.87 o 
   7 -12   1      603.74      579.52     29.28 o 
   8 -12   1      108.31      113.53     11.18 o 
   9 -12   1       25.03       19.21      4.92 o 
  10 -12   1       37.69       45.16      6.33 o 
  11 -12   1        0.70        0.39      3.32 o 
 -11 -11   1       18.83       17.32      3.23 o 
 -10 -11   1       53.18       67.17      4.41 o 
  -9 -11   1      131.82       97.57     19.81 o 
  -8 -11   1        3.47        2.22      0.54 o 
  -7 -11   1        0.84        0.00      0.72 o 
  -6 -11   1        7.64        6.36      1.89 o 
  -5 -11   1       47.59       36.27      3.90 o 
  -4 -11   1        2.07        1.13      0.86 o 
  -3 -11   1      205.36      228.85      5.36 o 
  -2 -11   1      153.45      157.67      6.73 o 
  -1 -11   1     1713.95     1809.28     35.38 o 
   0 -11   1       96.87      100.99      5.28 o 
   1 -11   1      157.42      153.91      5.49 o 
   2 -11   1      149.70      156.49      8.62 o 
   3 -11   1      220.75      233.57      9.38 o 
   4 -11   1      108.12      118.81      7.37 o 
   5 -11   1      197.89      206.57      7.79 o 
   6 -11   1      504.46      521.59     16.30 o 
   7 -11   1        7.99       10.67      3.42 o 
   8 -11   1      586.97      542.03     15.15 o 
   9 -11   1        0.65        1.90      2.78 o 
  10 -11   1       85.70       91.80      6.29 o 
  11 -11   1        0.22        1.88      2.92 o 
 -11 -10   1       61.14       66.23      7.64 o 
 -10 -10   1       17.65       17.64      4.96 o 
  -9 -10   1      128.54       96.49      3.85 o 
  -8 -10   1        0.36        0.97      0.89 o 
  -7 -10   1      366.37      340.57      6.21 o 
  -6 -10   1       46.39       51.30      1.23 o 
  -5 -10   1       31.88       37.22      2.06 o 
  -4 -10   1        1.54        1.25      0.87 o 
  -3 -10   1     3079.12     3475.03    134.74 o 
  -2 -10   1        0.64        0.05      1.73 o 
  -1 -10   1      216.15      225.59      6.45 o 
   0 -10   1      141.21      151.52      5.60 o 
   1 -10   1      235.74      230.71     10.14 o 
   2 -10   1       50.89       49.31      8.35 o 
   3 -10   1        7.70        4.42      3.05 o 
   4 -10   1       13.67       13.53      3.09 o 
   5 -10   1        4.46       10.03      3.93 o 
   6 -10   1      293.41      289.57     11.50 o 
   7 -10   1      171.75      151.97      6.95 o 
   8 -10   1        3.09        0.95      2.56 o 
   9 -10   1       22.83       18.94      3.90 o 
  10 -10   1      126.03      121.93      6.93 o 
  11 -10   1       79.54       71.13      5.69 o 
  12 -10   1      221.52      221.45      9.48 o 
 -12  -9   1       11.19       10.63      5.04 o 
 -11  -9   1       89.72      104.97      5.59 o 
 -10  -9   1      195.16      161.19      8.01 o 
  -9  -9   1       63.59       54.41      1.88 o 
  -8  -9   1       37.62       23.99      1.26 o 
  -7  -9   1      309.20      294.86      8.05 o 
  -6  -9   1       25.01       25.59      0.84 o 
  -5  -9   1       73.38       89.33      2.98 o 
  -4  -9   1      465.85      496.27      8.76 o 
  -3  -9   1      392.62      395.54     12.11 o 
  -2  -9   1      742.86      834.83     30.88 o 
  -1  -9   1      345.01      313.79     13.12 o 
   0  -9   1      369.40      367.15     12.85 o 
   1  -9   1      305.40      308.25      7.68 o 
   2  -9   1        0.72        0.00      2.14 o 
   3  -9   1      144.93      150.27      5.62 o 
   4  -9   1       31.37       40.30      3.79 o 
   5  -9   1      591.33      546.94     16.48 o 
   6  -9   1        0.26        0.00      2.85 o 
   7  -9   1      216.46      214.38     13.55 o 
   8  -9   1      557.15      559.29     24.91 o 
   9  -9   1      108.50      106.47      6.22 o 
  10  -9   1      366.95      379.29     19.07 o 
  11  -9   1      244.12      240.62      9.41 o 
  12  -9   1      265.11      276.91     11.99 o 
  13  -9   1       13.24       15.71      3.10 o 
 -13  -8   1        4.39        4.62      2.57 o 
 -12  -8   1       93.56       95.66     13.31 o 
 -11  -8   1        4.52        2.27      0.85 o 
 -10  -8   1      130.63      107.33      5.68 o 
  -9  -8   1        1.27        2.89      0.64 o 
  -8  -8   1        0.10        0.02      0.78 o 
  -7  -8   1       97.46       88.94      2.13 o 
  -6  -8   1       45.31       36.68      1.25 o 
  -5  -8   1      488.84      441.74     11.15 o 
  -4  -8   1      356.54      337.73      5.56 o 
  -3  -8   1     1579.87     1808.47     53.62 o 
  -2  -8   1       66.71       59.36      3.76 o 
  -1  -8   1      943.26     1028.15     18.53 o 
   0  -8   1      424.66      457.48      8.36 o 
   1  -8   1      152.96      170.09      7.60 o 
   2  -8   1       66.41       75.44      5.04 o 
   3  -8   1       19.10       23.97      2.84 o 
   4  -8   1     1418.15     1551.43     31.67 o 
   5  -8   1       13.80       15.60      3.79 o 
   6  -8   1       72.31       51.57      4.25 o 
   7  -8   1      118.37      131.27      7.60 o 
   8  -8   1        6.17        5.50      3.35 o 
   9  -8   1     1332.83     1279.67     39.46 o 
  10  -8   1      156.78      156.23      7.22 o 
  11  -8   1      298.83      314.56     10.48 o 
  12  -8   1       29.73       23.94      8.30 o 
  13  -8   1        9.25        8.73      2.56 o 
 -13  -7   1      271.91      336.35      9.82 o 
 -12  -7   1        0.14        0.10      0.78 o 
 -11  -7   1      471.35      523.90     15.88 o 
 -10  -7   1      197.67      189.78      6.34 o 
  -9  -7   1      297.67      259.47      6.55 o 
  -8  -7   1        8.82        7.24      0.82 o 
  -7  -7   1      505.17      471.83      5.68 o 
  -6  -7   1       49.25       50.15      1.25 o 
  -5  -7   1     1136.08     1186.24     19.27 o 
  -4  -7   1       55.83       60.60      2.40 o 
  -3  -7   1      706.81      844.14     23.00 o 
  -2  -7   1      108.87      192.13      5.73 o 
  -1  -7   1      121.65      131.28      5.31 o 
   0  -7   1      259.34      293.07      6.78 o 
   1  -7   1      405.90      384.86     12.10 o 
   2  -7   1      186.91      189.65      6.14 o 
   3  -7   1     1010.57     1139.09     21.16 o 
   4  -7   1      103.24      118.23     10.16 o 
   5  -7   1      316.91      341.95      8.80 o 
   6  -7   1        2.17        4.10      2.39 o 
   7  -7   1        0.49        0.00      3.72 o 
   8  -7   1      220.60      201.52      9.03 o 
   9  -7   1      103.34       97.07      6.72 o 
  10  -7   1       35.22       29.29      6.74 o 
  11  -7   1      191.75      189.97      7.58 o 
  12  -7   1        0.02        0.00      1.93 o 
  13  -7   1      124.95      112.15      5.57 o 
  14  -7   1        0.59        0.77      1.99 o 
 -14  -6   1      137.90      156.72     12.76 o 
 -13  -6   1      109.30      126.75      5.70 o 
 -12  -6   1      130.02      116.61      7.17 o 
 -11  -6   1      396.48      368.27     18.38 o 
 -10  -6   1      103.21       98.91      3.13 o 
  -9  -6   1      494.60      463.82      6.82 o 
  -8  -6   1     1315.77     1295.02     15.58 o 
  -7  -6   1       72.62       65.80      1.51 o 
  -6  -6   1      689.18      701.63      8.63 o 
  -5  -6   1      133.59      164.81      1.99 o 
  -4  -6   1     1092.67     1209.70     46.83 o 
  -3  -6   1     1797.86     1964.62     27.24 o 
  -2  -6   1     6084.74     6543.32    340.60 o 
  -1  -6   1        0.01        1.42      1.83 o 
   0  -6   1       28.29       25.90      3.23 o 
   1  -6   1      233.22      227.79      4.96 o 
   2  -6   1      533.33      589.77     10.70 o 
   3  -6   1      696.32      755.34     15.84 o 
   4  -6   1     2799.59     3178.95     71.20 o 
   5  -6   1     1255.31     1382.23     29.42 o 
   6  -6   1        8.13       18.86      2.81 o 
   7  -6   1      620.96      682.89     14.74 o 
   8  -6   1      194.28      181.23      6.66 o 
   9  -6   1      265.86      265.43      8.63 o 
  10  -6   1       71.12       71.31      6.28 o 
  11  -6   1      848.90      832.36     16.44 o 
  12  -6   1      108.25       94.80      5.27 o 
  13  -6   1      472.14      463.24     11.28 o 
  14  -6   1       14.58       16.87      2.49 o 
 -14  -5   1      333.05      305.32     64.56 o 
 -13  -5   1       86.35       78.51      9.61 o 
 -12  -5   1      312.26      307.74     10.63 o 
 -11  -5   1       65.69       58.32      1.95 o 
 -10  -5   1        2.18        1.66      1.15 o 
  -9  -5   1      384.03      374.83      5.59 o 
  -8  -5   1       53.31       41.41      1.95 o 
  -7  -5   1      173.24      181.43      3.53 o 
  -6  -5   1        6.96       10.56      0.86 o 
  -5  -5   1      142.93      124.81      1.82 o 
  -4  -5   1      408.55      441.41      8.59 o 
  -3  -5   1      220.73      218.74      4.26 o 
  -2  -5   1     5131.04     4952.22    235.32 o 
  -1  -5   1     1795.95     1880.63     85.84 o 
   0  -5   1     2062.77     2154.16     61.97 o 
   1  -5   1     1441.44     1545.72     29.00 o 
   2  -5   1      523.44      505.43     10.64 o 
   3  -5   1      101.17      126.71      4.90 o 
   4  -5   1     2109.52     2391.64     53.99 o 
   5  -5   1      382.27      404.91      8.69 o 
   6  -5   1        3.32        2.49      1.83 o 
   7  -5   1      443.90      431.04      9.83 o 
   8  -5   1      219.22      211.98      8.07 o 
   9  -5   1      445.71      410.88     10.44 o 
  10  -5   1     2417.27     2506.98     47.53 o 
  11  -5   1        0.00        0.00      2.03 o 
  12  -5   1        4.19        2.08      1.68 o 
  13  -5   1       19.89       15.41      4.62 o 
  14  -5   1      140.35      108.36      4.73 o 
 -14  -4   1       61.42       48.74      4.61 o 
 -13  -4   1        7.91        6.68      2.56 o 
 -12  -4   1       74.45       75.67      2.78 o 
 -11  -4   1      297.59      306.86      7.38 o 
 -10  -4   1      251.11      254.23      4.25 o 
  -9  -4   1      932.32      949.08     12.88 o 
  -8  -4   1        4.80        1.74      0.88 o 
  -7  -4   1      189.51      167.22      2.61 o 
  -6  -4   1      496.36      506.65     15.59 o 
  -5  -4   1     1367.94     1368.26     34.34 o 
  -4  -4   1     3163.16     3216.09     42.19 o 
  -3  -4   1        0.76        3.42      0.97 o 
  -2  -4   1     5666.80     5527.52    128.11 o 
  -1  -4   1    12631.26    11868.36    350.30 o 
   0  -4   1    19178.60    19429.10    707.91 o 
   1  -4   1      230.81      240.49      5.49 o 
   2  -4   1     2511.18     2566.50     96.84 o 
   3  -4   1      479.28      505.35     13.95 o 
   4  -4   1        0.46        0.12      1.57 o 
   5  -4   1      546.18      589.50     12.73 o 
   6  -4   1      780.28      825.00     17.07 o 
   7  -4   1      706.13      716.79     16.13 o 
   8  -4   1      764.08      794.52     18.73 o 
   9  -4   1      112.64      106.16      4.35 o 
  10  -4   1     1191.43     1202.78     22.02 o 
  11  -4   1       80.94       80.51      3.30 o 
  12  -4   1      134.38      123.68      4.64 o 
  13  -4   1        0.67        3.59      2.28 o 
  14  -4   1      105.18       96.22      7.41 o 
 -15  -3   1       18.38       25.34      3.70 o 
 -14  -3   1       29.68       42.57      4.02 o 
 -13  -3   1        1.01        1.21      0.80 o 
 -12  -3   1      224.60      207.30      4.01 o 
 -11  -3   1       59.95       58.59      2.50 o 
 -10  -3   1       21.71       25.64      1.94 o 
  -9  -3   1      194.32      192.67      3.30 o 
  -8  -3   1       95.29       91.76      1.77 o 
  -7  -3   1        5.44       10.50      0.66 o 
  -6  -3   1      354.02      360.96      6.89 o 
  -5  -3   1       29.29       27.63      1.43 o 
  -4  -3   1       38.35       37.39      1.21 o 
  -3  -3   1        0.74        2.31      0.43 o 
  -2  -3   1      427.34      343.85      5.30 o 
  -1  -3   1    30801.00    32781.88   1820.29 o 
   0  -3   1    10919.98    10589.23    296.52 o 
   1  -3   1        0.85        2.46      2.81 o 
   2  -3   1     1292.44     1416.45     24.89 o 
   3  -3   1     8655.83     8367.08    223.48 o 
   4  -3   1      536.06      552.23     11.39 o 
   5  -3   1      598.68      611.74     10.54 o 
   6  -3   1      470.82      540.45      9.89 o 
   7  -3   1     1907.59     1728.00    123.15 o 
   8  -3   1      169.78      165.86      3.80 o 
   9  -3   1       80.70       75.41      2.78 o 
  10  -3   1       87.88       80.63      7.35 o 
  11  -3   1      388.23      405.00      9.19 o 
  12  -3   1       36.77       45.28      2.90 o 
  13  -3   1        7.30        9.18      1.74 o 
  14  -3   1       19.21       19.21      2.58 o 
  15  -3   1       22.23       18.22      2.94 o 
 -15  -2   1       23.78       35.72      5.56 o 
 -14  -2   1       67.86       62.29      4.27 o 
 -13  -2   1        9.12        7.56      1.46 o 
 -12  -2   1      144.87      128.31      3.01 o 
 -11  -2   1       59.45       55.86      2.03 o 
 -10  -2   1        6.29        5.76      1.31 o 
  -9  -2   1       83.91       88.60      2.18 o 
  -8  -2   1       14.79       16.72      0.99 o 
  -7  -2   1      178.55      174.59      2.31 o 
  -6  -2   1      188.98      172.15      3.31 o 
  -5  -2   1      722.38      690.36      6.95 o 
  -4  -2   1      577.47      566.81      4.98 o 
  -3  -2   1      182.11      123.98      3.18 o 
  -2  -2   1      133.25      135.37      6.54 o 
  -1  -2   1      703.21      739.17     10.70 o 
   0  -2   1     5333.72     4678.82     92.95 o 
   1  -2   1     5102.25     4988.61    106.45 o 
   2  -2   1     1193.01     1226.70     19.52 o 
   3  -2   1     3859.24     3804.68     82.29 o 
   4  -2   1     1120.09     1248.31     20.92 o 
   5  -2   1       79.50       72.90      3.27 o 
   6  -2   1      153.99      167.93      3.47 o 
   7  -2   1     1281.68     1422.66     21.37 o 
   8  -2   1     1103.56     1224.24     17.62 o 
   9  -2   1      443.59      426.47      6.72 o 
  10  -2   1      118.34      117.89      3.68 o 
  11  -2   1      955.90      995.76     27.96 o 
  12  -2   1       55.63       52.74      2.40 o 
  13  -2   1      249.66      228.38      4.94 o 
  14  -2   1        0.29        0.04      1.31 o 
  15  -2   1        9.72        9.06      2.30 o 
 -15  -1   1       12.69        7.70      1.69 o 
 -14  -1   1       53.70       52.51      2.75 o 
 -13  -1   1       13.95       17.35      1.65 o 
 -12  -1   1        3.26        2.71      1.16 o 
 -11  -1   1      343.30      317.82      6.30 o 
 -10  -1   1       29.97       28.81      1.88 o 
  -9  -1   1        0.21        2.74      1.92 o 
  -8  -1   1       53.40       61.88      1.67 o 
  -7  -1   1       98.67       86.32      1.95 o 
  -6  -1   1     3293.23     3432.04     67.25 o 
  -5  -1   1     2856.73     2733.38     57.11 o 
  -4  -1   1     1517.58     1434.86     16.07 o 
  -3  -1   1     1281.72     1227.75     31.51 o 
  -2  -1   1     5672.52     4770.10     75.87 o 
   2  -1   1     1745.96     1705.28     82.56 o 
   3  -1   1       60.85       90.10     13.74 o 
   4  -1   1     4176.33     4200.67     73.80 o 
   5  -1   1       42.47       47.91      1.53 o 
   6  -1   1        4.72        3.89      1.11 o 
   7  -1   1      511.18      631.74      8.52 o 
   8  -1   1     1231.57     1271.75     19.71 o 
   9  -1   1       73.76       72.42      2.96 o 
  10  -1   1      428.14      403.31      6.45 o 
  11  -1   1      451.91      446.81     13.69 o 
  12  -1   1        5.69        7.28      1.89 o 
  13  -1   1       45.69       47.61      2.81 o 
  14  -1   1        1.14        0.54      1.56 o 
  15  -1   1       30.85       40.14      3.75 o 
 -15   0   1       81.13       92.76      4.20 o 
 -14   0   1        0.58        1.21      1.40 o 
 -13   0   1      221.36      200.86      4.89 o 
 -12   0   1       12.39       10.97      1.37 o 
 -11   0   1       23.39       28.04      1.64 o 
 -10   0   1        7.17        6.59      1.11 o 
  -9   0   1        0.02        0.78      0.99 o 
  -8   0   1      146.50      149.42      3.24 o 
  -7   0   1      252.34      292.31      4.02 o 
  -6   0   1     4644.02     4689.88     82.77 o 
  -5   0   1     7255.51     7234.46    146.50 o 
  -4   0   1      902.97      882.89     11.78 o 
  -3   0   1     5345.10     5025.40     86.19 o 
  -2   0   1     1830.00     1679.86     23.47 o 
   2   0   1        0.41        1.18      0.52 o 
   3   0   1     8712.32     8320.23    150.76 o 
   4   0   1      412.22      413.65      4.51 o 
   5   0   1     5974.34     5791.96    127.84 o 
   6   0   1       16.98       19.81      1.79 o 
   7   0   1      239.38      279.52      4.25 o 
   8   0   1      133.77      135.75      2.52 o 
   9   0   1      277.30      293.96      5.67 o 
  10   0   1      264.90      249.67      4.29 o 
  11   0   1        3.97        4.47      1.20 o 
  12   0   1        3.65        2.27      1.54 o 
  13   0   1       65.90       63.93      2.22 o 
  14   0   1       99.90       84.49      5.27 o 
  15   0   1        4.80        2.22      1.09 o 
 -15   1   1       11.44       11.12      1.72 o 
 -14   1   1       95.35      101.56      6.79 o 
 -13   1   1        1.97        0.35      1.44 o 
 -12   1   1       35.84       33.66      1.92 o 
 -11   1   1       40.53       34.69      2.51 o 
 -10   1   1        0.88        0.75      1.01 o 
  -9   1   1       11.37       17.14      3.13 o 
  -8   1   1        0.01        1.25      0.90 o 
  -7   1   1     1531.39     1706.25     26.02 o 
  -6   1   1       39.74       53.03      2.07 o 
  -5   1   1     2589.28     2673.42     51.44 o 
  -4   1   1     2505.23     2373.88     41.98 o 
  -3   1   1     9045.30     8094.30    204.78 o 
  -2   1   1     2867.74     2593.21     42.66 o 
   2   1   1     9600.08     8692.83    153.50 o 
   3   1   1      329.57      251.09     10.79 o 
   4   1   1     1034.25     1006.40      9.66 o 
   5   1   1     9169.68     8870.74    190.10 o 
   6   1   1       16.50       19.85      0.90 o 
   7   1   1      798.35      832.68      9.13 o 
   8   1   1        4.87        3.62      1.23 o 
   9   1   1       44.78       46.30      1.67 o 
  10   1   1       17.81       18.44      1.91 o 
  11   1   1        3.42        5.15      1.08 o 
  12   1   1       54.62       55.03      4.59 o 
  13   1   1       11.11       10.20      1.19 o 
  14   1   1       46.45       41.05      7.16 o 
  15   1   1       33.32       40.81      3.48 o 
 -15   2   1        3.37        6.12      1.89 o 
 -14   2   1       14.58       13.98      2.03 o 
 -13   2   1       63.63       59.19      3.57 o 
 -12   2   1        3.65        1.22      1.32 o 
 -11   2   1        4.67        5.84      1.68 o 
 -10   2   1      525.56      505.73      8.63 o 
  -9   2   1      577.33      665.82     10.68 o 
  -8   2   1      835.20      848.56     15.29 o 
  -7   2   1     2672.44     2938.62     61.49 o 
  -6   2   1     3191.59     3319.22     66.83 o 
  -5   2   1      386.49      360.85      7.96 o 
  -4   2   1      220.67      237.75      7.83 o 
  -3   2   1     3635.19     3658.93     73.59 o 
  -2   2   1       72.30       57.59      2.06 o 
  -1   2   1        4.95       10.34      2.05 o 
   0   2   1     2940.20     2536.55     39.32 o 
   1   2   1     1833.42     1599.42     51.49 o 
   2   2   1     1746.06     1844.27     28.89 o 
   3   2   1     1748.57     1530.94     38.14 o 
   4   2   1      176.96      161.72      2.15 o 
   5   2   1      150.97      146.83      2.20 o 
   6   2   1       62.63       55.34      1.29 o 
   7   2   1      158.97      197.69      2.22 o 
   8   2   1      121.61      106.86      2.23 o 
   9   2   1     1982.43     1933.07     43.26 o 
  10   2   1      865.16      858.83     13.37 o 
  11   2   1       46.59       41.72      1.82 o 
  12   2   1       59.80       53.52      1.90 o 
  13   2   1      224.29      213.64     11.47 o 
  14   2   1       52.36       45.50      3.62 o 
 -15   3   1       17.60       14.01      1.97 o 
 -14   3   1       28.88       29.63      3.86 o 
 -13   3   1       59.51       56.88      2.81 o 
 -12   3   1        0.34        1.76      2.01 o 
 -11   3   1        5.04        7.27      1.78 o 
 -10   3   1        8.10        5.21      1.83 o 
  -9   3   1      348.23      341.10      6.10 o 
  -8   3   1       16.70       22.67      4.03 o 
  -7   3   1     1453.97     1482.43     26.99 o 
  -6   3   1      574.28      718.19     14.46 o 
  -5   3   1     2002.91     2158.00     53.40 o 
  -4   3   1     1378.97     1511.95     31.39 o 
  -3   3   1     2654.67     2723.19     54.86 o 
  -2   3   1      822.07      780.55     14.37 o 
  -1   3   1     5041.25     4837.51    139.93 o 
   0   3   1      246.77      237.43      3.54 o 
   1   3   1      183.20      235.90      3.87 o 
   2   3   1      560.13      504.51     54.99 o 
   3   3   1      886.70      775.60     12.93 o 
   4   3   1       34.46       32.61      1.41 o 
   5   3   1       21.65       15.01      0.59 o 
   6   3   1      847.20      963.93     14.44 o 
   7   3   1       24.48       26.99      1.94 o 
   8   3   1      151.05      155.65      2.84 o 
   9   3   1      495.09      487.98      9.00 o 
  10   3   1      174.68      172.90      2.69 o 
  11   3   1      335.38      306.14      5.88 o 
  12   3   1       27.04       26.61      1.51 o 
  13   3   1      199.84      192.45     10.80 o 
  14   3   1       33.11       35.80      2.72 o 
 -15   4   1       52.59       55.09      4.79 o 
 -14   4   1       57.75       59.25      3.63 o 
 -13   4   1      313.06      283.50      9.73 o 
 -12   4   1      199.97      174.44      8.18 o 
 -11   4   1       59.76       53.85      3.35 o 
 -10   4   1      239.38      229.26      8.05 o 
  -9   4   1      237.32      242.59      8.46 o 
  -8   4   1     1339.72     1358.42     26.33 o 
  -7   4   1     2409.80     2800.19     60.72 o 
  -6   4   1      114.91      105.35      4.39 o 
  -5   4   1      508.20      505.08     10.77 o 
  -4   4   1      443.45      472.86     11.67 o 
  -3   4   1        6.29        2.40      1.50 o 
  -2   4   1     1738.46     1712.09     46.19 o 
  -1   4   1      258.35      275.81      5.10 o 
   0   4   1     1180.66     1320.43     23.52 o 
   1   4   1     1744.34     1704.72     27.81 o 
   2   4   1      372.84      289.34      3.22 o 
   3   4   1      716.96      695.45     29.17 o 
   4   4   1       41.63       23.52      1.20 o 
   5   4   1       28.62       23.24      1.68 o 
   6   4   1     2294.49     2352.26     33.62 o 
   7   4   1      180.16      167.48      2.70 o 
   8   4   1       18.21       15.48      1.39 o 
   9   4   1       25.54       24.38      1.24 o 
  10   4   1      175.96      162.29      3.72 o 
  11   4   1      280.04      289.98      4.13 o 
  12   4   1        5.37        6.17      0.62 o 
  13   4   1        1.66        1.92      0.57 o 
  14   4   1       38.41       50.71      8.74 o 
 -15   5   1      340.61      345.30     28.17 o 
 -14   5   1        9.38       10.41      3.03 o 
 -13   5   1       26.52       20.46      2.49 o 
 -12   5   1      469.20      447.97     15.58 o 
 -11   5   1      151.07      143.85      5.79 o 
 -10   5   1     1754.42     1773.44     43.09 o 
  -9   5   1       38.95       38.00      3.48 o 
  -8   5   1      202.54      175.18      9.42 o 
  -7   5   1      114.23      110.28      5.13 o 
  -6   5   1      171.29      203.65      7.40 o 
  -5   5   1     2815.56     3031.94     89.66 o 
  -4   5   1     1311.76     1452.73     31.64 o 
  -3   5   1     2665.42     2630.79     49.96 o 
  -2   5   1       84.80       95.97      3.09 o 
  -1   5   1      933.93      968.84     15.13 o 
   0   5   1       59.15       59.13      3.43 o 
   1   5   1     4762.99     4768.03    253.27 o 
   2   5   1       14.16       10.00      0.89 o 
   3   5   1       36.30       31.56      1.32 o 
   4   5   1      180.30      137.02      4.80 o 
   5   5   1       32.26       23.21      1.14 o 
   6   5   1       43.10       45.12      1.14 o 
   7   5   1      137.38      130.02      2.38 o 
   8   5   1      237.21      240.34      3.75 o 
   9   5   1      156.20      148.54      3.00 o 
  10   5   1      333.74      329.54      5.81 o 
  11   5   1      143.26      164.04      3.45 o 
  12   5   1       24.51       28.82      2.81 o 
  13   5   1      167.46      133.12      3.62 o 
  14   5   1       39.35       62.44      5.75 o 
 -14   6   1       85.72       81.51      6.03 o 
 -13   6   1       39.31       37.90      3.63 o 
 -12   6   1      164.54      150.30     11.15 o 
 -11   6   1        0.01        2.85      4.09 o 
 -10   6   1      506.79      504.10     14.96 o 
  -9   6   1      203.08      216.05      9.03 o 
  -8   6   1        0.44        1.94      2.10 o 
  -7   6   1      188.69      166.68      5.67 o 
  -6   6   1     1280.66     1406.99     27.01 o 
  -5   6   1        4.55       12.39      2.79 o 
  -4   6   1     4625.58     5015.59    117.42 o 
  -3   6   1     1031.47      982.47     22.26 o 
  -2   6   1       48.21       39.83      2.28 o 
  -1   6   1        3.77        8.48      2.17 o 
   0   6   1      814.27      815.23     21.83 o 
   1   6   1       74.50       98.84      3.37 o 
   2   6   1      680.68      764.86     31.80 o 
   3   6   1     3563.21     3747.75    133.47 o 
   4   6   1      320.02      304.09      4.06 o 
   5   6   1      822.17      900.38     11.50 o 
   6   6   1       24.43       21.89      2.28 o 
   7   6   1        4.78        3.35      1.25 o 
   8   6   1     1023.13     1051.25     20.93 o 
   9   6   1      652.33      688.74     13.68 o 
  10   6   1      908.49     1034.90     20.94 o 
  11   6   1       70.51       80.02      5.67 o 
  12   6   1       68.46       66.96      3.73 o 
  13   6   1       14.47       10.17      2.51 o 
 -14   7   1       21.82       28.55      3.04 o 
 -13   7   1       52.78       50.59      3.82 o 
 -12   7   1       10.53        8.85      2.89 o 
 -11   7   1      265.86      225.29      8.06 o 
 -10   7   1        4.66        3.80      3.94 o 
  -9   7   1       34.88       36.22      3.95 o 
  -8   7   1      191.48      191.72      7.88 o 
  -7   7   1      623.28      645.77     20.67 o 
  -6   7   1      397.63      393.68     12.81 o 
  -5   7   1       11.12        7.03      2.78 o 
  -4   7   1     2612.92     2621.12     53.00 o 
  -3   7   1      479.69      522.65     13.93 o 
  -2   7   1      307.41      316.63      6.35 o 
  -1   7   1      280.46      302.50     12.77 o 
   0   7   1        3.18        4.60      1.25 o 
   1   7   1      229.88      219.53      8.59 o 
   2   7   1      626.81      688.84     11.04 o 
   3   7   1      382.07      396.71      4.30 o 
   4   7   1      148.20      137.19      2.61 o 
   5   7   1       62.31       63.39      1.43 o 
   6   7   1       14.71       15.28      2.20 o 
   7   7   1       91.38       90.41      4.17 o 
   8   7   1      485.38      438.57     12.45 o 
   9   7   1      936.93     1046.12     22.80 o 
  10   7   1      278.11      268.96     16.74 o 
  11   7   1       32.49       33.38      2.92 o 
  12   7   1        0.48        1.58      1.89 o 
  13   7   1        2.86        3.10      2.63 o 
 -14   8   1        1.85        0.75      2.29 o 
 -13   8   1       32.65       30.70      4.24 o 
 -12   8   1        6.56       11.81      4.31 o 
 -11   8   1      696.36      641.94     19.16 o 
 -10   8   1      164.49      143.37      6.81 o 
  -9   8   1      379.27      358.48     14.62 o 
  -8   8   1      365.31      335.35      9.85 o 
  -7   8   1       24.91       30.44      3.62 o 
  -6   8   1      278.65      295.73      9.18 o 
  -5   8   1     1339.22     1472.21     33.01 o 
  -4   8   1      334.59      364.95     10.36 o 
  -3   8   1       99.14      102.10      4.92 o 
  -2   8   1      299.92      283.45      6.58 o 
  -1   8   1      244.84      237.50      9.93 o 
   0   8   1      157.63      152.34      6.81 o 
   1   8   1       29.20       30.43      2.24 o 
   2   8   1     1004.83     1174.79     26.09 o 
   3   8   1       26.91       34.11      1.77 o 
   4   8   1      296.43      306.58     11.62 o 
   5   8   1      136.49      135.50      2.55 o 
   6   8   1      294.49      301.82      8.51 o 
   7   8   1      381.34      361.51     10.32 o 
   8   8   1      458.41      485.57     13.79 o 
   9   8   1        1.54        2.99      2.36 o 
  10   8   1        0.13        0.39      2.13 o 
  11   8   1       35.02       37.17      4.33 o 
  12   8   1      267.59      301.76     17.09 o 
 -13   9   1      175.27      168.36     11.85 o 
 -12   9   1        5.02        1.65      3.53 o 
 -11   9   1      224.23      194.31     12.72 o 
 -10   9   1       80.91       95.84      7.20 o 
  -9   9   1      117.78      109.75      6.02 o 
  -8   9   1       29.69       29.08      3.87 o 
  -7   9   1      237.38      222.32     12.25 o 
  -6   9   1       47.03       34.49      3.64 o 
  -5   9   1       23.61       16.23      2.96 o 
  -4   9   1      230.88      230.15      9.85 o 
  -3   9   1       15.07       14.82      3.11 o 
  -2   9   1     1012.40     1083.23     22.43 o 
  -1   9   1       18.90       27.89      2.36 o 
   0   9   1        3.91        7.05      2.80 o 
   1   9   1       79.77       79.94      3.10 o 
   2   9   1        0.82        1.14      1.10 o 
   3   9   1      314.38      342.51     11.33 o 
   4   9   1      284.09      309.93      4.94 o 
   5   9   1        0.36        0.32      0.29 o 
   6   9   1        4.49        1.43      1.26 o 
   7   9   1       24.42       19.92      2.83 o 
   8   9   1       76.00       77.80      4.65 o 
   9   9   1        0.06        0.00      1.89 o 
  10   9   1      104.39      112.85      9.77 o 
  11   9   1      161.79      189.88     13.23 o 
  12   9   1       45.62       53.39      5.12 o 
 -12  10   1      103.86      107.38      8.06 o 
 -11  10   1      205.31      184.13      8.28 o 
 -10  10   1      167.49      169.36      9.50 o 
  -9  10   1      120.05      121.86      6.34 o 
  -8  10   1       45.45       29.54      3.89 o 
  -7  10   1       29.35       22.14      3.65 o 
  -6  10   1      144.14      149.53      7.60 o 
  -5  10   1        0.08        2.58      4.10 o 
  -4  10   1      392.79      393.31      9.85 o 
  -3  10   1      384.81      362.04     15.21 o 
  -2  10   1      196.10      193.32      6.79 o 
  -1  10   1       21.06       24.45      2.39 o 
   0  10   1       13.87       10.33      1.78 o 
   1  10   1       12.52       14.36      2.03 o 
   2  10   1        3.86        5.10      1.43 o 
   3  10   1      157.36      165.41      5.27 o 
   4  10   1      398.74      408.95     13.95 o 
   5  10   1      127.78      163.14      3.70 o 
   6  10   1       27.84       18.73      0.80 o 
   7  10   1       62.91       54.41      6.54 o 
   8  10   1       13.67       16.46      5.20 o 
   9  10   1       34.02       37.80      6.46 o 
  10  10   1        4.87        0.79      2.28 o 
  11  10   1       21.37       21.65      3.94 o 
 -12  11   1      259.69      264.59     18.39 o 
 -11  11   1        2.83        0.00      3.03 o 
 -10  11   1        4.96        0.08      3.12 o 
  -9  11   1        2.73        0.61      2.64 o 
  -8  11   1      113.69      115.74      8.86 o 
  -7  11   1      598.05      507.90     13.61 o 
  -6  11   1       11.97       19.80      3.37 o 
  -5  11   1      377.72      379.29     12.69 o 
  -4  11   1       12.17       12.84      3.44 o 
  -3  11   1      801.19      858.27     18.19 o 
  -2  11   1      172.47      161.49      9.13 o 
  -1  11   1     2332.02     2555.51     62.81 o 
   0  11   1      384.92      399.27      9.53 o 
   1  11   1        7.94        7.97      1.53 o 
   2  11   1       49.69       72.60      3.35 o 
   3  11   1       92.06       99.55      3.56 o 
   4  11   1       34.31       30.53      2.41 o 
   5  11   1       49.09       38.80      2.01 o 
   6  11   1      254.06      226.92      3.40 o 
   7  11   1      297.43      305.89     14.65 o 
   8  11   1       57.53       48.82      4.09 o 
   9  11   1        0.02        0.94      2.20 o 
  10  11   1       85.35       92.92      6.06 o 
 -11  12   1       43.47       40.93      5.75 o 
 -10  12   1       13.12       17.78      5.01 o 
  -9  12   1        0.20        3.91      2.97 o 
  -8  12   1       60.25       64.89      5.24 o 
  -7  12   1      191.32      191.50      8.04 o 
  -6  12   1        0.15        0.00      2.65 o 
  -5  12   1       63.28       61.17      4.49 o 
  -4  12   1      175.63      152.52      8.90 o 
  -3  12   1        1.05        0.00      2.44 o 
  -2  12   1      378.12      361.22      8.90 o 
  -1  12   1      983.95     1092.63     24.09 o 
   0  12   1      193.53      205.75      6.25 o 
   1  12   1        0.93        0.99      1.54 o 
   2  12   1      175.84      191.56      8.35 o 
   3  12   1      462.32      528.10     11.72 o 
   4  12   1        1.64        0.26      0.63 o 
   5  12   1       14.01       19.88      3.31 o 
   6  12   1        3.90        2.11      0.37 o 
   7  12   1       68.23       76.38      4.88 o 
   8  12   1        0.00        1.02      2.20 o 
   9  12   1        0.33        0.00      2.13 o 
 -10  13   1       43.21       37.61      8.52 o 
  -9  13   1       11.46       16.79      4.67 o 
  -8  13   1      190.38      182.77      9.65 o 
  -7  13   1        1.23        0.59      2.77 o 
  -6  13   1      252.66      255.94      8.84 o 
  -5  13   1      323.97      303.68     21.86 o 
  -4  13   1      136.64      131.51      7.64 o 
  -3  13   1        9.91       12.45      3.34 o 
  -2  13   1       66.63       72.04      3.83 o 
  -1  13   1        0.30        0.00      1.88 o 
   0  13   1       97.95      105.96      4.31 o 
   1  13   1       11.30       10.35      2.03 o 
   2  13   1        0.74        0.19      1.00 o 
   3  13   1       28.40       32.42      2.57 o 
   4  13   1       39.44       38.40      1.68 o 
   5  13   1       30.09       33.31      1.84 o 
   6  13   1        2.85        3.94      2.52 o 
   7  13   1        3.61        2.05      2.36 o 
   8  13   1       46.92       47.80      4.49 o 
  -9  14   1       36.76       42.13      6.22 o 
  -8  14   1      105.46       89.47      6.14 o 
  -7  14   1       52.84       45.18      4.64 o 
  -6  14   1        9.24       11.44      3.89 o 
  -5  14   1       82.32       90.38      5.28 o 
  -4  14   1      280.90      291.35     11.70 o 
  -3  14   1      124.46      130.12      6.58 o 
  -2  14   1     1328.95     1495.99     39.05 o 
  -1  14   1      261.59      273.25      8.25 o 
   0  14   1       12.66       12.06      2.00 o 
   1  14   1      112.95      115.67      4.35 o 
   2  14   1      232.69      240.20      7.11 o 
   3  14   1       69.80       70.45      2.48 o 
   4  14   1       25.39       33.29      1.31 o 
   5  14   1        1.65        0.80      0.67 o 
   6  14   1        1.42        2.99      2.60 o 
   7  14   1       32.86       31.26      4.09 o 
  -7  15   1      220.92      220.35      9.61 o 
  -6  15   1       60.68       58.57      6.06 o 
  -5  15   1        0.94        1.40      6.22 o 
  -4  15   1      383.09      398.84     10.61 o 
  -3  15   1       95.42      101.02     11.14 o 
  -2  15   1       70.97       76.67      4.17 o 
  -1  15   1       28.78       31.55      3.86 o 
   0  15   1       10.83        3.77      4.72 o 
   1  15   1      174.04      178.86      8.86 o 
   2  15   1        0.05        0.83      0.97 o 
   3  15   1       56.75       60.39      2.29 o 
   4  15   1        1.90        0.00      2.05 o 
   5  15   1       12.12       15.51      5.83 o 
  -4  16   1      143.81      163.35     11.03 o 
  -3  16   1      235.39      263.71      8.08 o 
  -2  16   1        0.00        3.05      2.39 o 
  -1  16   1       30.56       36.57      2.90 o 
   0  16   1       92.91      102.60      3.90 o 
   1  16   1        9.12        9.65      1.74 o 
   2  16   1       66.57       83.44      3.54 o 
  -3 -16   2       76.52       73.11      3.98 o 
  -2 -16   2        0.84        2.75      1.38 o 
  -1 -16   2      139.90      160.65      5.59 o 
   0 -16   2      264.23      282.93      9.28 o 
   1 -16   2       49.63       63.20      7.02 o 
   2 -16   2       42.25       47.33      4.41 o 
   3 -16   2        0.84        2.45      3.12 o 
   4 -16   2        4.74        7.86      3.09 o 
  -6 -15   2       30.70       33.71      3.10 o 
  -5 -15   2        6.59       10.12      1.73 o 
  -4 -15   2        6.56        5.55      2.00 o 
  -3 -15   2       26.95       32.43      3.46 o 
  -2 -15   2      374.08      430.77     11.11 o 
  -1 -15   2      173.74      180.70      6.74 o 
   0 -15   2      426.92      461.50     10.85 o 
   1 -15   2        3.50        4.13      2.28 o 
   2 -15   2       11.67       10.10      3.39 o 
   3 -15   2      150.93      142.13      7.69 o 
   4 -15   2        1.76        2.91      3.20 o 
   5 -15   2        8.53        5.40      3.06 o 
   6 -15   2       26.02       22.10      5.04 o 
  -7 -14   2       18.51        7.89      1.62 o 
  -6 -14   2        4.30        3.16      1.95 o 
  -5 -14   2       54.58       48.68      2.61 o 
  -4 -14   2       18.01       14.57      1.87 o 
  -3 -14   2      117.78      127.92      4.18 o 
  -2 -14   2        3.28        6.97      3.14 o 
  -1 -14   2      430.74      453.45     11.48 o 
   0 -14   2       48.21       57.66      4.46 o 
   1 -14   2        7.94       10.02      3.19 o 
   2 -14   2      182.75      195.36      6.99 o 
   3 -14   2      116.44      125.92     12.80 o 
   4 -14   2       82.37       79.27      6.48 o 
   5 -14   2       92.57       83.07      5.62 o 
   6 -14   2      123.24      112.04     11.06 o 
   7 -14   2        9.02       10.96      3.70 o 
   8 -14   2       61.04       62.64      5.93 o 
  -9 -13   2       29.88       27.87      3.31 o 
  -8 -13   2        0.05        1.50      1.89 o 
  -7 -13   2       95.27       82.27      4.66 o 
  -6 -13   2       52.14       50.59      3.53 o 
  -5 -13   2      141.18      112.15      5.03 o 
  -4 -13   2      282.82      261.93      5.01 o 
  -3 -13   2       88.41       99.03      2.73 o 
  -2 -13   2       62.44       79.18      4.14 o 
  -1 -13   2       22.82       23.70      2.62 o 
   0 -13   2      115.60      114.82      8.19 o 
   1 -13   2        5.90       11.69      3.21 o 
   2 -13   2      210.55      226.29      9.53 o 
   3 -13   2       41.01       38.51      5.00 o 
   4 -13   2       52.81       60.47      4.79 o 
   5 -13   2       38.51       36.14      5.44 o 
   6 -13   2      271.28      270.92     10.02 o 
   7 -13   2        1.41        6.36      4.11 o 
   8 -13   2        0.00        0.04      3.39 o 
   9 -13   2        8.46        9.01      6.49 o 
 -10 -12   2       97.32      103.87      5.20 o 
  -9 -12   2       52.54       45.44      5.98 o 
  -8 -12   2        1.50        4.22      0.99 o 
  -7 -12   2       22.48       20.34      1.04 o 
  -6 -12   2      248.46      269.64      9.33 o 
  -5 -12   2        0.85        0.00      1.72 o 
  -4 -12   2        3.58        0.53      1.06 o 
  -3 -12   2      332.83      309.98      7.70 o 
  -2 -12   2      144.67      146.96      6.85 o 
  -1 -12   2      195.33      198.92     10.63 o 
   0 -12   2      492.76      542.42     12.61 o 
   1 -12   2       32.32       29.96      4.27 o 
   2 -12   2     2112.01     2189.15     53.38 o 
   3 -12   2      183.64      189.52      9.22 o 
   4 -12   2      162.69      164.07      7.10 o 
   5 -12   2      979.51      936.46     23.62 o 
   6 -12   2        6.08        2.60      3.37 o 
   7 -12   2        6.43        7.45      3.42 o 
   8 -12   2        5.40        7.50      3.42 o 
   9 -12   2        4.30        1.50      7.48 o 
  10 -12   2        5.08        5.91      3.42 o 
 -11 -11   2        3.67        1.97      2.05 o 
 -10 -11   2       38.72       37.09      5.51 o 
  -9 -11   2        1.17        0.94      0.57 o 
  -8 -11   2       41.70       50.18      3.12 o 
  -7 -11   2       94.56       79.33      2.14 o 
  -6 -11   2      161.74      174.08      4.44 o 
  -5 -11   2      512.72      516.53     11.84 o 
  -4 -11   2       38.50       36.05      1.86 o 
  -3 -11   2      384.32      390.01      9.55 o 
  -2 -11   2      342.37      362.27      9.25 o 
  -1 -11   2      340.44      378.37     12.92 o 
   0 -11   2       26.39       25.28      3.55 o 
   1 -11   2       18.67       24.61      3.09 o 
   2 -11   2     2107.50     2198.79     52.88 o 
   3 -11   2        0.05        0.00      3.02 o 
   4 -11   2        3.88        6.29      3.51 o 
   5 -11   2       77.58       70.70      6.62 o 
   6 -11   2       46.46       43.05      5.65 o 
   7 -11   2      294.37      314.33     10.61 o 
   8 -11   2      532.26      477.91     14.01 o 
   9 -11   2       18.47       15.66      3.93 o 
  10 -11   2       32.82       26.58      4.48 o 
  11 -11   2       29.41       27.12      4.59 o 
 -12 -10   2       90.72       98.75      5.35 o 
 -11 -10   2        5.54        6.30      4.02 o 
 -10 -10   2       21.36       19.40      1.24 o 
  -9 -10   2      622.37      592.69     14.56 o 
  -8 -10   2      246.14      218.24      4.22 o 
  -7 -10   2      195.57      161.33      5.94 o 
  -6 -10   2       73.52       74.97      2.97 o 
  -5 -10   2       59.31       57.06      2.23 o 
  -4 -10   2      128.41      107.76      3.54 o 
  -3 -10   2      446.67      450.60      7.65 o 
  -2 -10   2       21.82       30.00      2.39 o 
  -1 -10   2      135.22      128.74      7.27 o 
   0 -10   2      589.89      627.22     14.46 o 
   1 -10   2       11.01       13.58      4.48 o 
   2 -10   2        2.80        1.57      2.06 o 
   3 -10   2      331.84      309.43      8.83 o 
   4 -10   2        2.20        1.28      2.95 o 
   5 -10   2     1073.18     1115.07     25.88 o 
   6 -10   2       48.52       54.27      6.54 o 
   7 -10   2        1.91        0.56      4.57 o 
   8 -10   2      144.72      136.55     11.86 o 
   9 -10   2      451.72      454.81     16.06 o 
  10 -10   2       12.69        8.76      4.28 o 
  11 -10   2       32.90       30.59      5.48 o 
  12 -10   2       10.44       18.04      4.86 o 
 -12  -9   2       85.30       83.24      4.88 o 
 -11  -9   2        0.47        1.51      0.79 o 
 -10  -9   2       50.52       54.64      3.88 o 
  -9  -9   2     1464.77     1425.12     38.29 o 
  -8  -9   2      127.80      141.72      4.08 o 
  -7  -9   2       91.45       74.99      2.06 o 
  -6  -9   2      317.73      317.46      5.04 o 
  -5  -9   2      195.45      170.92      4.57 o 
  -4  -9   2      246.27      256.73      6.91 o 
  -3  -9   2      188.45      200.61      7.32 o 
  -2  -9   2       18.76       24.41      2.14 o 
  -1  -9   2       59.45       62.69      5.26 o 
   0  -9   2      179.30      183.28      5.23 o 
   1  -9   2      328.43      336.93      8.02 o 
   2  -9   2       25.18       31.01      4.92 o 
   3  -9   2      153.56      176.57      6.46 o 
   4  -9   2       29.28       21.88      3.40 o 
   5  -9   2      273.01      284.38     10.94 o 
   6  -9   2      917.00      971.85     26.09 o 
   7  -9   2       25.79       26.91      4.09 o 
   8  -9   2      146.73      138.53      8.67 o 
   9  -9   2      143.78      130.22      7.95 o 
  10  -9   2      205.56      212.07     10.78 o 
  11  -9   2      331.60      311.08     10.91 o 
  12  -9   2       88.21       92.66      4.60 o 
 -13  -8   2       12.97       17.65      4.17 o 
 -12  -8   2       97.43       85.94      4.67 o 
 -11  -8   2      114.36      102.44      6.50 o 
 -10  -8   2      103.34       91.30      5.56 o 
  -9  -8   2        0.45        1.67      0.95 o 
  -8  -8   2      928.82      826.25     20.58 o 
  -7  -8   2        2.30        1.56      0.60 o 
  -6  -8   2      107.51      103.20      2.79 o 
  -5  -8   2      213.19      233.87      4.97 o 
  -4  -8   2      481.31      515.46     24.95 o 
  -3  -8   2      369.37      363.22     10.14 o 
  -2  -8   2      131.92      148.99      3.76 o 
  -1  -8   2      910.22      974.93     21.90 o 
   0  -8   2     1179.11     1192.94     46.04 o 
   1  -8   2      672.31      780.92     16.53 o 
   2  -8   2       43.12       49.81      3.31 o 
   3  -8   2     1372.76     1458.39     32.51 o 
   4  -8   2      973.37     1019.59     21.34 o 
   5  -8   2      429.88      373.81     15.77 o 
   6  -8   2      334.93      330.75      9.78 o 
   7  -8   2       21.10       20.67      3.59 o 
   8  -8   2      841.99      866.93     24.27 o 
   9  -8   2        0.00        0.00      2.70 o 
  10  -8   2      578.43      600.82     15.93 o 
  11  -8   2       83.72       82.14      5.75 o 
  12  -8   2       39.62       44.78      3.41 o 
  13  -8   2      120.88      151.31      7.88 o 
 -13  -7   2      139.80      130.19      9.84 o 
 -12  -7   2       23.68       21.00      1.45 o 
 -11  -7   2      244.22      253.43      6.34 o 
 -10  -7   2     1451.51     1426.95     66.71 o 
  -9  -7   2      111.16      101.88      3.37 o 
  -8  -7   2     1122.88     1086.40     42.30 o 
  -7  -7   2        0.07        0.00      0.58 o 
  -6  -7   2        3.64        2.03      0.83 o 
  -5  -7   2      171.44      169.96      3.78 o 
  -4  -7   2      713.15      772.14     11.50 o 
  -3  -7   2      257.64      249.69      4.32 o 
  -2  -7   2      140.35      149.89      6.89 o 
  -1  -7   2      715.78      745.97     13.89 o 
   0  -7   2       49.29       49.10      2.64 o 
   1  -7   2       52.33       65.97      3.14 o 
   2  -7   2      518.81      582.90     11.29 o 
   3  -7   2        0.03        1.45      1.81 o 
   4  -7   2       28.15       24.80      7.32 o 
   5  -7   2     2183.00     2371.89     50.22 o 
   6  -7   2      121.60      115.96      5.51 o 
   7  -7   2       43.19       36.28      4.69 o 
   8  -7   2      125.98      126.59     10.57 o 
   9  -7   2       77.05       79.94      6.53 o 
  10  -7   2      411.35      413.80     13.61 o 
  11  -7   2        3.09        3.34      2.58 o 
  12  -7   2        0.53        0.00      2.22 o 
  13  -7   2       40.81       31.88      3.65 o 
 -14  -6   2       17.87       11.65      3.54 o 
 -13  -6   2        1.32        1.02      0.89 o 
 -12  -6   2        0.42        0.00      1.19 o 
 -11  -6   2      363.54      368.06      7.79 o 
 -10  -6   2      922.69      923.74     19.91 o 
  -9  -6   2      109.32       90.24      2.66 o 
  -8  -6   2     1623.48     1613.12     38.92 o 
  -7  -6   2       40.34       39.81      1.42 o 
  -6  -6   2       29.96       31.58      1.36 o 
  -5  -6   2       14.74       13.92      1.62 o 
  -4  -6   2      218.75      251.56      4.08 o 
  -3  -6   2       15.88       23.19      1.20 o 
  -2  -6   2      131.00      131.63      5.28 o 
  -1  -6   2     1173.17     1330.55     29.40 o 
   0  -6   2     4144.83     4414.02     96.23 o 
   1  -6   2      152.06      142.44      6.85 o 
   2  -6   2     2515.57     2929.13     67.21 o 
   3  -6   2      785.02      873.22     18.66 o 
   4  -6   2        7.56        8.25      2.68 o 
   5  -6   2      400.96      446.95     10.52 o 
   6  -6   2       78.62       80.65      5.39 o 
   7  -6   2      115.30      119.72      5.37 o 
   8  -6   2     1043.91     1034.17     25.56 o 
   9  -6   2       27.76       27.70      3.78 o 
  10  -6   2       89.41       96.61      4.15 o 
  11  -6   2      153.82      155.54      6.90 o 
  12  -6   2       10.33       12.18      2.50 o 
  13  -6   2        0.01        3.06      2.26 o 
  14  -6   2      225.70      204.55      9.93 o 
 -14  -5   2        0.07        2.03      2.00 o 
 -13  -5   2      116.72      103.58      3.78 o 
 -12  -5   2       19.50       25.08      2.05 o 
 -11  -5   2      232.13      236.55      5.66 o 
 -10  -5   2      329.24      340.72      7.27 o 
  -9  -5   2       54.87       46.32      1.57 o 
  -8  -5   2      406.24      373.84      6.57 o 
  -7  -5   2     2476.04     2565.57     43.87 o 
  -6  -5   2      707.98      818.70     17.85 o 
  -5  -5   2      571.63      631.77     15.94 o 
  -4  -5   2     4696.88     5001.03    110.03 o 
  -3  -5   2      184.31      210.46      3.84 o 
  -2  -5   2      472.15      441.29      7.80 o 
  -1  -5   2     1008.46     1089.98     17.41 o 
   0  -5   2      414.14      423.38     12.03 o 
   1  -5   2        4.69        9.27      2.19 o 
   2  -5   2     4489.26     4916.01    116.27 o 
   3  -5   2       62.70       67.94      3.96 o 
   4  -5   2       50.58       36.61      2.81 o 
   5  -5   2      545.21      622.17     13.93 o 
   6  -5   2      320.11      362.40      8.44 o 
   7  -5   2       48.79       38.86      3.39 o 
   8  -5   2       11.30       10.19      2.55 o 
   9  -5   2      287.64      296.17      7.09 o 
  10  -5   2     1245.69     1277.52     23.87 o 
  11  -5   2       94.21      103.85      3.93 o 
  12  -5   2       47.07       51.47      4.41 o 
  13  -5   2      203.45      195.96      6.68 o 
  14  -5   2       11.36        8.72      2.01 o 
 -15  -4   2       18.63       15.34      6.50 o 
 -14  -4   2       47.52       44.98      3.19 o 
 -13  -4   2        1.91        3.32      2.37 o 
 -12  -4   2        0.82        4.63      2.38 o 
 -11  -4   2      397.66      387.24     17.69 o 
 -10  -4   2        1.26        2.47      1.11 o 
  -9  -4   2       25.92       29.00      1.64 o 
  -8  -4   2       18.57       22.30      1.62 o 
  -7  -4   2      636.80      675.17     16.89 o 
  -6  -4   2     2611.38     2794.32     92.01 o 
  -5  -4   2      898.41      981.52     32.29 o 
  -4  -4   2     1071.31     1215.84     13.05 o 
  -3  -4   2      111.35      130.16      3.43 o 
  -2  -4   2     1022.75      969.79     32.62 o 
  -1  -4   2      205.96      220.76      5.41 o 
   0  -4   2     8997.63     8966.16    255.32 o 
   1  -4   2       56.82       65.97      4.69 o 
   2  -4   2      897.98      922.42     15.98 o 
   3  -4   2      187.32      168.00      4.51 o 
   4  -4   2      373.73      363.86      7.44 o 
   5  -4   2      524.12      503.99      9.67 o 
   6  -4   2        6.15        6.57      1.95 o 
   7  -4   2      238.73      232.41      6.32 o 
   8  -4   2      270.34      263.20      5.25 o 
   9  -4   2      384.20      368.96      7.81 o 
  10  -4   2       66.09       64.73      4.49 o 
  11  -4   2        4.65        3.17      1.62 o 
  12  -4   2      160.36      168.06      6.85 o 
  13  -4   2       48.92       48.95      7.16 o 
  14  -4   2        4.41        3.45      1.67 o 
 -15  -3   2       73.70       64.04      6.06 o 
 -14  -3   2        0.89        0.00      1.28 o 
 -13  -3   2       55.49       54.88      2.05 o 
 -12  -3   2        0.62        0.96      1.86 o 
 -11  -3   2      389.14      366.59      5.65 o 
 -10  -3   2      163.38      167.72      2.81 o 
  -9  -3   2       21.49       21.49      1.01 o 
  -8  -3   2        0.20        0.09      0.51 o 
  -7  -3   2     1895.44     1940.46     39.47 o 
  -6  -3   2      339.49      374.59      4.69 o 
  -5  -3   2      280.43      262.00      5.82 o 
  -4  -3   2      365.33      353.05      4.91 o 
  -3  -3   2     1734.76     1693.06     21.05 o 
  -2  -3   2     1345.73     1200.16     20.61 o 
  -1  -3   2     1010.72     1008.80     27.36 o 
   0  -3   2        4.69        7.60      1.67 o 
   1  -3   2     2718.79     2685.35     50.55 o 
   2  -3   2      639.05      609.75     10.80 o 
   3  -3   2      260.93      230.88      5.40 o 
   4  -3   2     1043.33     1083.39     20.11 o 
   5  -3   2        1.20        2.69      1.90 o 
   6  -3   2       35.79       24.29      1.98 o 
   7  -3   2     1121.70     1124.95     19.92 o 
   8  -3   2      684.62      723.14     12.83 o 
   9  -3   2      102.63      108.55      4.36 o 
  10  -3   2     1104.23     1136.37     19.64 o 
  11  -3   2      212.13      186.62      5.16 o 
  12  -3   2      254.83      242.68      6.19 o 
  13  -3   2       19.16        9.85      1.99 o 
  14  -3   2       38.61       43.31      4.23 o 
 -15  -2   2        3.36        2.24      1.40 o 
 -14  -2   2        3.50        2.65      1.16 o 
 -13  -2   2      960.79      964.33     33.72 o 
 -12  -2   2       94.93       80.81      3.08 o 
 -11  -2   2     1018.67      962.38     17.26 o 
 -10  -2   2      882.69      855.24     17.38 o 
  -9  -2   2        0.01        0.83      0.71 o 
  -8  -2   2      153.73      151.86      2.75 o 
  -7  -2   2       36.81       30.21      1.24 o 
  -6  -2   2     2098.48     2183.72     49.31 o 
  -5  -2   2      324.82      305.21      3.38 o 
  -4  -2   2       41.48       42.98      2.08 o 
  -3  -2   2        0.17        1.90      0.63 o 
  -2  -2   2    15438.42    14649.64    643.45 o 
  -1  -2   2       62.36       70.03      2.59 o 
   0  -2   2     1406.15     1489.96     24.51 o 
   1  -2   2     1044.27      976.94     19.43 o 
   2  -2   2        1.01        1.74      1.92 o 
   3  -2   2      443.59      407.82      7.66 o 
   4  -2   2     4633.34     4609.52     88.48 o 
   5  -2   2     1962.70     2110.34     31.42 o 
   6  -2   2      632.43      738.11     10.48 o 
   7  -2   2      122.24      113.40      3.30 o 
   8  -2   2      169.10      172.66      3.63 o 
   9  -2   2     1159.63     1183.33     18.44 o 
  10  -2   2      433.75      434.83      9.17 o 
  11  -2   2       97.54       95.01      5.04 o 
  12  -2   2        0.51        1.38      1.25 o 
  13  -2   2      459.18      440.39     16.94 o 
  14  -2   2        2.81        1.20      2.10 o 
 -15  -1   2        1.71        2.19      2.17 o 
 -14  -1   2        0.02        0.61      1.38 o 
 -13  -1   2     1376.58     1383.58     48.60 o 
 -12  -1   2      249.14      257.84      5.80 o 
 -11  -1   2      573.64      546.96      8.98 o 
 -10  -1   2      165.80      159.07      5.40 o 
  -9  -1   2      205.89      183.46      3.00 o 
  -8  -1   2       12.67       12.63      1.08 o 
  -7  -1   2       31.04       35.36      2.12 o 
  -6  -1   2     1241.97     1237.87     15.41 o 
  -5  -1   2       43.17       34.10      1.78 o 
  -4  -1   2        9.36        5.68      0.78 o 
  -3  -1   2     2935.19     2764.34     40.29 o 
  -2  -1   2      508.14      425.54      7.44 o 
  -1  -1   2     1662.86     1063.49    141.26 o 
   0  -1   2     7720.69     7466.71    176.79 o 
   1  -1   2     4299.36     4089.89     85.58 o 
   2  -1   2        3.14        5.53      0.97 o 
   3  -1   2    13565.04    13128.60    331.83 o 
   4  -1   2     1886.48     1999.33     27.40 o 
   5  -1   2     5403.35     5839.47    114.90 o 
   6  -1   2      862.96      987.78     14.21 o 
   7  -1   2     9311.20     9999.71    239.16 o 
   8  -1   2      296.09      270.86      4.38 o 
   9  -1   2       58.22       60.05      2.91 o 
  10  -1   2      339.51      342.55      7.26 o 
  11  -1   2      134.97      133.44      3.54 o 
  12  -1   2      232.90      219.58      4.75 o 
  13  -1   2       84.97       81.84      4.43 o 
  14  -1   2      101.97      102.73      5.28 o 
 -15   0   2       13.62       21.17      2.54 o 
 -14   0   2      573.88      595.87     29.58 o 
 -13   0   2       15.89        9.44      1.82 o 
 -12   0   2        1.81        3.14      1.61 o 
 -11   0   2       36.48       42.04      1.89 o 
 -10   0   2        1.37        3.87      1.14 o 
  -9   0   2       18.86       19.17      2.21 o 
  -8   0   2      234.82      220.12     11.47 o 
  -7   0   2     2248.65     2672.89     41.67 o 
  -6   0   2        9.75       12.05      0.99 o 
  -5   0   2     1982.41     1991.19     34.03 o 
  -4   0   2     1540.99     1546.86     24.16 o 
  -3   0   2     1092.91     1029.17     15.96 o 
  -2   0   2      583.99      595.66     10.52 o 
  -1   0   2     1008.24      995.66     12.03 o 
   1   0   2     2438.19     2241.79     24.93 o 
   2   0   2     1413.01     1434.38     15.07 o 
   3   0   2     5028.67     4917.84     76.41 o 
   4   0   2       29.36       29.30      1.01 o 
   5   0   2     1328.45     1474.38     17.77 o 
   6   0   2      474.50      486.53      5.58 o 
   7   0   2       87.73       97.95      2.23 o 
   8   0   2       24.95       25.71      1.38 o 
   9   0   2       24.35       22.59      1.96 o 
  10   0   2       31.34       33.10      2.92 o 
  11   0   2       16.53       20.14      1.63 o 
  12   0   2        3.39        1.81      1.01 o 
  13   0   2      138.42      134.36      7.22 o 
  14   0   2       29.36       31.88      2.64 o 
 -15   1   2      252.01      252.93     17.12 o 
 -14   1   2       96.90       86.28      2.99 o 
 -13   1   2      101.87      101.99      3.34 o 
 -12   1   2       60.75       62.20      2.84 o 
 -11   1   2        0.02        1.20      1.21 o 
 -10   1   2       42.63       34.91      2.79 o 
  -9   1   2        5.51        5.28      1.32 o 
  -8   1   2       16.67       20.40      1.55 o 
  -7   1   2       46.42       47.65      1.64 o 
  -6   1   2      690.33      764.34     12.12 o 
  -5   1   2     2003.28     2017.36     36.57 o 
  -4   1   2     1882.84     1898.63     31.67 o 
  -3   1   2      469.26      493.29      7.53 o 
  -2   1   2     4805.50     4476.05     92.06 o 
  -1   1   2     2830.08     2590.25     51.97 o 
   0   1   2     4131.04     3606.10     64.98 o 
   1   1   2     1237.57     1236.01     14.65 o 
   2   1   2     1553.39     1464.77     32.01 o 
   3   1   2     1846.19     1832.20     22.27 o 
   4   1   2      412.84      439.69      8.94 o 
   5   1   2      770.63      850.27     10.98 o 
   6   1   2      566.47      573.33      6.58 o 
   7   1   2      729.10      806.22     15.26 o 
   8   1   2      291.92      299.28      3.85 o 
   9   1   2     1096.92     1116.26     16.49 o 
  10   1   2      278.56      287.90      7.57 o 
  11   1   2       11.90       15.95      1.20 o 
  12   1   2      398.63      387.85     12.58 o 
  13   1   2        0.09        0.01      1.15 o 
  14   1   2       38.95       30.70      4.16 o 
 -15   2   2       15.32        9.47      1.93 o 
 -14   2   2       28.98       24.00      2.82 o 
 -13   2   2        0.42        2.16      1.55 o 
 -12   2   2       37.73       37.95      2.35 o 
 -11   2   2      110.92      112.52      4.07 o 
 -10   2   2       62.33       68.36      2.68 o 
  -9   2   2       30.82       36.98      2.20 o 
  -8   2   2       10.72        8.20      2.56 o 
  -7   2   2      510.62      478.40      8.50 o 
  -6   2   2     3734.61     4130.20     91.99 o 
  -5   2   2       30.68       29.14      4.57 o 
  -4   2   2      471.62      456.04      8.92 o 
  -3   2   2    14236.75    13644.65    432.30 o 
  -2   2   2    40167.89    44650.08   2174.94 o 
  -1   2   2      259.23      236.53      4.96 o 
   0   2   2    28963.59    30541.04   1259.46 o 
   1   2   2    43325.55    46161.75   1821.34 o 
   2   2   2     9452.16     8620.82    245.47 o 
   3   2   2     2715.29     2622.26     81.54 o 
   4   2   2      427.63      415.86      3.93 o 
   5   2   2      242.82      242.75      2.70 o 
   6   2   2       88.03       80.81      2.18 o 
   7   2   2       37.02       32.07      1.61 o 
   8   2   2      462.21      487.98      6.39 o 
   9   2   2     2204.68     2377.15     59.14 o 
  10   2   2        3.61        4.24      0.88 o 
  11   2   2      276.66      288.50      8.42 o 
  12   2   2      716.39      704.87     11.10 o 
  13   2   2       45.74       35.95      3.13 o 
  14   2   2        3.41        1.11      1.10 o 
 -15   3   2       19.09       20.49      2.54 o 
 -14   3   2       35.19       31.84      2.38 o 
 -13   3   2        5.29        5.01      2.16 o 
 -12   3   2        2.05        5.09      1.57 o 
 -11   3   2      139.28      136.54      4.69 o 
 -10   3   2      321.55      355.77     13.88 o 
  -9   3   2      253.07      240.46      9.69 o 
  -8   3   2      719.48      738.61     15.81 o 
  -7   3   2        0.95        0.66      1.54 o 
  -6   3   2      804.60      923.55     17.41 o 
  -5   3   2     1359.02     1311.19     28.60 o 
  -4   3   2     1671.36     1680.93     28.74 o 
  -3   3   2       76.17       68.95      4.02 o 
  -2   3   2       87.88      105.29      2.89 o 
  -1   3   2      181.13      163.55      6.54 o 
   0   3   2     3227.93     2964.75     98.48 o 
   1   3   2    23264.66    21848.97   1023.23 o 
   2   3   2     9934.32     9796.42    389.49 o 
   3   3   2       61.97       56.17      2.87 o 
   4   3   2       18.88       29.89      2.76 o 
   5   3   2       36.72       28.39      0.69 o 
   6   3   2      362.37      387.76      5.01 o 
   7   3   2      144.76      145.89      2.63 o 
   8   3   2      463.84      467.53      8.00 o 
   9   3   2       24.33       27.00      0.90 o 
  10   3   2       64.19       66.85      2.08 o 
  11   3   2      276.93      260.58      3.69 o 
  12   3   2       70.73       61.79      2.36 o 
  13   3   2       59.22       47.07      3.64 o 
  14   3   2       10.01        6.29      1.17 o 
 -15   4   2       74.98       71.81      6.37 o 
 -14   4   2        1.43        4.50      2.46 o 
 -13   4   2       65.49       61.14      5.02 o 
 -12   4   2        3.55        1.96      2.13 o 
 -11   4   2       35.52       44.03      2.69 o 
 -10   4   2      206.09      177.39      9.45 o 
  -9   4   2      549.48      582.76     12.68 o 
  -8   4   2      527.22      545.92     11.42 o 
  -7   4   2      390.71      389.84     11.82 o 
  -6   4   2      173.75      202.83      6.38 o 
  -5   4   2     1749.15     1817.92     38.04 o 
  -4   4   2        0.99        1.58      1.60 o 
  -3   4   2     1079.71     1115.29     18.21 o 
  -2   4   2     2965.87     2830.68     52.98 o 
  -1   4   2      281.12      263.16      5.23 o 
   0   4   2     4417.77     4257.23     89.46 o 
   1   4   2      904.36      929.95     31.89 o 
   2   4   2      882.99      793.01     20.85 o 
   3   4   2      238.05      248.86      8.12 o 
   4   4   2       60.88       49.29      1.81 o 
   5   4   2      982.85     1004.46     16.85 o 
   6   4   2      369.98      348.66      8.00 o 
   7   4   2       30.49       31.65      1.19 o 
   8   4   2      975.77      966.40     10.24 o 
   9   4   2      435.07      446.08      5.28 o 
  10   4   2      142.73      127.39      2.80 o 
  11   4   2        7.29        9.75      0.92 o 
  12   4   2        2.80        2.65      0.80 o 
  13   4   2       26.04       21.41      4.84 o 
  14   4   2        5.61        6.30      3.39 o 
 -15   5   2       61.30       60.18      4.74 o 
 -14   5   2        2.42        2.06      1.93 o 
 -13   5   2       91.48       88.81      5.36 o 
 -12   5   2       24.97       19.26      2.36 o 
 -11   5   2      175.98      215.96     12.76 o 
 -10   5   2      531.74      557.28     13.91 o 
  -9   5   2      255.84      205.74      7.68 o 
  -8   5   2        0.00        0.00      3.03 o 
  -7   5   2      686.16      681.44     15.30 o 
  -6   5   2      132.50      106.67      6.42 o 
  -5   5   2     3531.18     4070.65     89.52 o 
  -4   5   2     2078.93     2256.12     42.39 o 
  -3   5   2     3416.48     3532.21     89.01 o 
  -2   5   2     1159.06     1291.13     25.20 o 
  -1   5   2       14.63       15.38      1.38 o 
   0   5   2     1953.31     1825.08     28.73 o 
   1   5   2       30.88       32.34      2.20 o 
   2   5   2      285.32      294.30      3.12 o 
   3   5   2     3591.38     3543.51     99.74 o 
   4   5   2      371.74      380.54      8.83 o 
   5   5   2      387.40      421.62      7.72 o 
   6   5   2      133.77      138.62      4.88 o 
   7   5   2      168.88      168.65      4.04 o 
   8   5   2      248.51      243.80      5.63 o 
   9   5   2      583.73      614.34     17.50 o 
  10   5   2     1574.18     1535.59    102.00 o 
  11   5   2        0.07        0.09      1.52 o 
  12   5   2      227.86      238.86      8.11 o 
  13   5   2       10.12       16.48      3.49 o 
 -14   6   2       27.56       25.57      3.98 o 
 -13   6   2       73.26       93.60      4.48 o 
 -12   6   2      108.79       90.68      4.99 o 
 -11   6   2       12.52       14.53      2.95 o 
 -10   6   2      355.60      321.56     10.56 o 
  -9   6   2       34.52       46.46      5.87 o 
  -8   6   2        5.81        2.46      2.08 o 
  -7   6   2      395.65      424.22      9.74 o 
  -6   6   2      311.60      348.91      8.10 o 
  -5   6   2      902.04      997.75     18.34 o 
  -4   6   2      905.91     1007.52     20.03 o 
  -3   6   2     1786.88     1909.27     34.65 o 
  -2   6   2     1540.81     1704.12     31.61 o 
  -1   6   2     3209.58     3334.91    100.27 o 
   0   6   2     1512.41     1674.99     65.15 o 
   1   6   2      424.41      536.29     24.20 o 
   2   6   2      591.95      715.72      9.67 o 
   3   6   2      932.07     1067.68     11.41 o 
   4   6   2      359.39      412.26      9.30 o 
   5   6   2       73.07       67.81      3.23 o 
   6   6   2      357.67      309.37      8.20 o 
   7   6   2      103.07      104.72      3.50 o 
   8   6   2      839.53      871.10     30.68 o 
   9   6   2      204.09      222.92      7.42 o 
  10   6   2      325.29      334.71      8.27 o 
  11   6   2       36.53       46.16      3.92 o 
  12   6   2      437.09      472.95     24.35 o 
  13   6   2      135.17      143.83      6.14 o 
 -14   7   2        5.94        8.69      2.41 o 
 -13   7   2      171.76      149.31     11.58 o 
 -12   7   2       76.03       93.77      8.87 o 
 -11   7   2      495.02      429.40     11.71 o 
 -10   7   2       26.94       28.79      4.66 o 
  -9   7   2       57.76       57.97      4.44 o 
  -8   7   2       42.64       52.64      4.01 o 
  -7   7   2       62.37       58.67      6.06 o 
  -6   7   2      808.67      837.92     19.29 o 
  -5   7   2      385.82      368.10      8.22 o 
  -4   7   2       15.25       21.29      2.34 o 
  -3   7   2        1.46        4.41      1.61 o 
  -2   7   2      226.35      237.52      4.92 o 
  -1   7   2      455.23      433.44     10.04 o 
   0   7   2      252.07      313.43      7.14 o 
   1   7   2      771.48      899.80     14.79 o 
   2   7   2      986.00     1038.46     54.11 o 
   3   7   2      437.86      520.71     12.75 o 
   4   7   2        0.98        0.47      1.34 o 
   5   7   2       45.27       43.55      4.80 o 
   6   7   2      392.79      381.95     13.71 o 
   7   7   2       46.83       41.34      3.31 o 
   8   7   2       59.54       49.93      6.77 o 
   9   7   2       74.46       88.99      9.21 o 
  10   7   2       29.63       38.02      3.09 o 
  11   7   2       66.90       57.67      3.73 o 
  12   7   2       39.48       42.23      3.66 o 
  13   7   2      159.90      193.25      8.29 o 
 -14   8   2        0.00        3.01      2.39 o 
 -13   8   2        5.51        0.00      5.51 o 
 -12   8   2       50.69       43.29      4.31 o 
 -11   8   2        0.06        1.15      2.38 o 
 -10   8   2      206.60      176.65     11.57 o 
  -9   8   2        0.47        3.65      3.00 o 
  -8   8   2       72.66       68.24      5.84 o 
  -7   8   2      126.55      148.27      6.06 o 
  -6   8   2      577.98      576.26     25.58 o 
  -5   8   2       55.37       57.91      6.39 o 
  -4   8   2      609.31      592.82     23.18 o 
  -3   8   2       59.76       68.43      3.17 o 
  -2   8   2       45.02       45.36      4.30 o 
  -1   8   2       42.86       55.21      4.00 o 
   0   8   2       31.08       28.76      2.87 o 
   1   8   2       12.74       18.14      1.97 o 
   2   8   2      890.51     1061.09     16.95 o 
   3   8   2      336.12      313.23      5.00 o 
   4   8   2       56.09       56.47      1.30 o 
   5   8   2       56.39       61.82      3.54 o 
   6   8   2       23.12       25.28      2.83 o 
   7   8   2      438.87      445.62     12.69 o 
   8   8   2       36.96       38.03      3.78 o 
   9   8   2      602.02      688.05     20.57 o 
  10   8   2       71.55       67.41      5.20 o 
  11   8   2        3.69        1.57      2.68 o 
  12   8   2       31.60       33.07      7.80 o 
 -13   9   2       35.80       30.23      7.73 o 
 -12   9   2       14.10       18.45      3.73 o 
 -11   9   2        1.27        3.05      3.70 o 
 -10   9   2        9.76        3.98      2.70 o 
  -9   9   2        7.67        3.97      2.59 o 
  -8   9   2      261.57      276.31     13.63 o 
  -7   9   2      217.48      226.83      7.72 o 
  -6   9   2      197.18      197.03      6.77 o 
  -5   9   2      262.84      268.97      9.26 o 
  -4   9   2      129.49      153.31      6.21 o 
  -3   9   2        0.42        3.10      1.79 o 
  -2   9   2      403.63      422.14     12.45 o 
  -1   9   2      126.37      102.13      4.12 o 
   0   9   2      125.63      122.43      4.45 o 
   1   9   2       47.81       36.26      2.14 o 
   2   9   2       36.10       32.39      3.74 o 
   3   9   2        9.16       11.16      0.89 o 
   4   9   2      215.71      202.80      9.93 o 
   5   9   2       50.94       65.52      3.94 o 
   6   9   2      104.71      113.64      5.20 o 
   7   9   2      122.31      110.81      5.51 o 
   8   9   2       24.18       29.76      3.62 o 
   9   9   2      280.78      268.85      9.77 o 
  10   9   2       44.11       69.37      8.58 o 
  11   9   2       43.11       41.10      4.65 o 
 -13  10   2      294.47      316.63     12.17 o 
 -12  10   2      212.21      199.71     14.22 o 
 -11  10   2       20.50       19.92      4.95 o 
 -10  10   2       25.57       25.33      4.62 o 
  -9  10   2      155.36      143.93      7.83 o 
  -8  10   2       17.79       16.22      5.73 o 
  -7  10   2       44.09       68.84      9.49 o 
  -6  10   2       53.00       41.24      4.67 o 
  -5  10   2       49.91       42.86      4.70 o 
  -4  10   2        0.87        1.29      3.35 o 
  -3  10   2        2.67        2.24      2.14 o 
  -2  10   2       11.19        5.92      1.83 o 
  -1  10   2      116.41       96.34      5.00 o 
   0  10   2     1296.18     1411.77     27.02 o 
   1  10   2      122.61      138.32      5.03 o 
   2  10   2        2.96        0.56      1.02 o 
   3  10   2       51.96       45.16      1.45 o 
   4  10   2        0.00        0.08      0.84 o 
   5  10   2       24.96       19.97      2.13 o 
   6  10   2        0.13        1.34      3.54 o 
   7  10   2      261.40      273.18     14.02 o 
   8  10   2        4.39        6.85      4.65 o 
   9  10   2       14.10       26.85      6.30 o 
  10  10   2       45.05       36.93      4.41 o 
  11  10   2       28.80       29.29      4.41 o 
 -12  11   2      123.32      123.60      7.44 o 
 -11  11   2       75.83       65.47      7.08 o 
 -10  11   2      129.97      111.92      6.42 o 
  -9  11   2       11.41       13.32      3.44 o 
  -8  11   2       19.50        8.46      3.96 o 
  -7  11   2        7.34        2.95      2.54 o 
  -6  11   2       88.72       94.56      5.16 o 
  -5  11   2     1092.09     1114.19     32.16 o 
  -4  11   2       62.39       64.18      6.10 o 
  -3  11   2       37.84       35.17      3.21 o 
  -2  11   2     1414.66     1461.06     28.99 o 
  -1  11   2      103.88      127.97      5.09 o 
   0  11   2     1301.97     1390.72     61.76 o 
   1  11   2      585.67      618.41     10.16 o 
   2  11   2      226.83      274.63     10.79 o 
   3  11   2        6.37        3.04      0.89 o 
   4  11   2        4.52        3.23      0.78 o 
   5  11   2       53.39       44.76      3.15 o 
   6  11   2      114.14      120.49      9.69 o 
   7  11   2      104.71      113.40      9.37 o 
   8  11   2       14.29       30.16      3.70 o 
   9  11   2       42.37       54.81      4.80 o 
  10  11   2        2.99        2.52      2.76 o 
 -11  12   2       39.82       36.06      8.29 o 
 -10  12   2        2.71        2.91      3.46 o 
  -9  12   2        7.62        5.68      4.41 o 
  -8  12   2      185.66      175.77     12.42 o 
  -7  12   2     1071.50     1099.16     51.86 o 
  -6  12   2      397.96      394.62     18.04 o 
  -5  12   2      367.43      384.59     12.28 o 
  -4  12   2        0.04        0.20      2.18 o 
  -3  12   2      226.64      228.52      6.73 o 
  -2  12   2      636.19      676.52     16.00 o 
  -1  12   2      177.66      164.76      4.82 o 
   0  12   2        0.02        1.30      1.30 o 
   1  12   2       95.43      113.79      3.55 o 
   2  12   2      156.15      154.26      6.93 o 
   3  12   2        4.84        5.53      0.92 o 
   4  12   2      117.73      124.75      2.93 o 
   5  12   2        2.18        1.04      1.18 o 
   6  12   2      287.52      280.43      9.93 o 
   7  12   2        4.96        3.62      2.52 o 
   8  12   2        5.97        7.56      2.91 o 
   9  12   2       20.55       31.42      4.17 o 
 -10  13   2      104.10      108.69      6.90 o 
  -9  13   2       98.03      103.76      6.39 o 
  -8  13   2       83.25       74.62      9.80 o 
  -7  13   2       26.56       34.95      4.18 o 
  -6  13   2       30.90       38.79      4.88 o 
  -5  13   2       27.59       24.52      3.37 o 
  -4  13   2     1211.66     1269.44     31.06 o 
  -3  13   2      133.31      138.87      8.59 o 
  -2  13   2      167.13      172.94      5.45 o 
  -1  13   2       23.09       20.44      2.19 o 
   0  13   2       44.51       44.73      2.48 o 
   1  13   2        9.24       10.21      2.44 o 
   2  13   2       26.86       27.62      2.61 o 
   3  13   2       64.67       65.92      1.94 o 
   4  13   2        4.66        5.88      0.65 o 
   5  13   2        4.02        3.46      0.91 o 
   6  13   2        6.13       12.83      3.23 o 
   7  13   2        3.43        4.17      2.68 o 
   8  13   2        2.53        3.15      2.76 o 
  -9  14   2       17.45       14.81      4.68 o 
  -8  14   2        3.06        4.76      3.65 o 
  -7  14   2        0.00        1.74      3.17 o 
  -6  14   2       54.49       52.75      4.45 o 
  -5  14   2        0.32        2.31      2.27 o 
  -4  14   2      343.16      368.42      9.76 o 
  -3  14   2       48.04       50.93      4.82 o 
  -2  14   2      297.74      340.73     10.26 o 
  -1  14   2       15.59       17.72      3.78 o 
   0  14   2       55.62       47.20      7.32 o 
   1  14   2      122.43      129.84      7.76 o 
   2  14   2        9.07        7.72      1.21 o 
   3  14   2       14.38       15.18      1.41 o 
   4  14   2        0.74        0.61      0.74 o 
   5  14   2       70.51       83.16      9.29 o 
   6  14   2       25.40       25.67      4.09 o 
  -7  15   2        5.07        7.12      4.39 o 
  -6  15   2      226.45      249.81     10.51 o 
  -5  15   2        0.04        3.02      2.50 o 
  -4  15   2        0.52        0.00      2.32 o 
  -3  15   2       21.30       20.09      3.94 o 
  -2  15   2      393.15      446.01     22.77 o 
  -1  15   2       31.39       34.75      2.61 o 
   0  15   2        2.68        2.85      1.46 o 
   1  15   2       22.25       24.85      1.81 o 
   2  15   2        1.17        1.83      1.42 o 
   3  15   2       24.92       33.68      1.52 o 
   4  15   2       17.84       15.35      6.14 o 
  -4  16   2        4.41        8.59      2.71 o 
  -3  16   2        5.38        6.16      2.76 o 
  -2  16   2        0.61        0.00      2.48 o 
  -1  16   2       18.53       19.89      2.28 o 
   0  16   2       17.78       28.47      4.06 o 
   1  16   2        8.68        5.28      1.77 o 
  -3 -16   3       15.84       11.62      1.77 o 
  -2 -16   3       15.69       14.30      1.91 o 
  -1 -16   3        0.29        0.55      2.13 o 
   0 -16   3       10.06       11.75      3.31 o 
   1 -16   3       32.26       29.70      3.51 o 
   2 -16   3       41.44       49.40      5.33 o 
   3 -16   3       10.48       14.75      3.45 o 
  -6 -15   3       14.54       10.95      4.49 o 
  -5 -15   3       19.77       15.83      2.18 o 
  -4 -15   3        0.76        2.03      1.31 o 
  -3 -15   3       39.80       47.75      2.97 o 
  -2 -15   3       24.53       33.87      3.54 o 
  -1 -15   3       29.91       37.46      3.92 o 
   0 -15   3       21.41       18.71      3.50 o 
   1 -15   3       20.86       19.64      3.17 o 
   2 -15   3        7.27        8.75      3.44 o 
   3 -15   3        2.99        0.06      2.71 o 
   4 -15   3       62.71       61.26      5.35 o 
   5 -15   3        0.61        2.16      2.78 o 
   6 -15   3        1.11        0.00      2.95 o 
  -7 -14   3       27.55       26.67      1.68 o 
  -6 -14   3       56.76       50.34      2.76 o 
  -5 -14   3       19.11       22.36      2.32 o 
  -4 -14   3        3.36        2.23      1.32 o 
  -3 -14   3        2.20        5.30      1.83 o 
  -2 -14   3       61.24       67.94      3.53 o 
  -1 -14   3       30.47       26.38      2.87 o 
   0 -14   3        2.52        2.94      2.69 o 
   1 -14   3      117.87      132.13      5.91 o 
   2 -14   3       15.81       14.77      3.17 o 
   3 -14   3       32.61       30.19      4.75 o 
   4 -14   3      117.91      130.80      6.73 o 
   5 -14   3       23.56       21.57      4.01 o 
   6 -14   3        0.00        0.00      2.62 o 
   7 -14   3        9.99       11.84      3.89 o 
   8 -14   3        0.56        0.63      3.86 o 
  -9 -13   3      185.50      193.43     10.24 o 
  -8 -13   3        0.14        0.10      1.05 o 
  -7 -13   3      168.38      151.64      3.70 o 
  -6 -13   3        4.62        5.49      3.19 o 
  -5 -13   3        7.19        6.62      1.80 o 
  -4 -13   3      325.76      313.36      6.63 o 
  -3 -13   3       65.57       72.75      2.60 o 
  -2 -13   3       23.24       19.71      2.45 o 
  -1 -13   3       76.47       88.34      5.11 o 
   0 -13   3       40.33       45.50      3.56 o 
   1 -13   3      559.01      611.84     14.54 o 
   2 -13   3       51.91       42.90      7.07 o 
   3 -13   3       76.32       79.67      5.20 o 
   4 -13   3       38.22       30.99      5.91 o 
   5 -13   3      445.50      421.82     22.34 o 
   6 -13   3        8.50        5.39      5.70 o 
   7 -13   3      566.96      565.80     22.07 o 
   8 -13   3      264.30      261.05     12.46 o 
   9 -13   3       92.46       81.25     10.28 o 
 -10 -12   3      116.54      143.33      8.98 o 
  -9 -12   3       18.87       13.61      2.26 o 
  -8 -12   3        4.92        7.67      1.19 o 
  -7 -12   3      289.32      294.50      7.97 o 
  -6 -12   3       82.96       92.38      3.46 o 
  -5 -12   3      204.64      235.19      5.99 o 
  -4 -12   3      114.36       94.21      3.45 o 
  -3 -12   3      147.74      140.76      4.68 o 
  -2 -12   3       19.82       28.32      3.25 o 
  -1 -12   3      315.23      329.19      9.85 o 
   0 -12   3        0.58        4.08      2.76 o 
   1 -12   3      436.19      447.39     11.28 o 
   2 -12   3      102.51      107.40      5.57 o 
   3 -12   3       36.14       44.16      5.30 o 
   4 -12   3      857.92      841.60     23.66 o 
   5 -12   3        1.27        1.53      3.33 o 
   6 -12   3       11.58        7.83      3.34 o 
   7 -12   3      101.40       90.66      6.29 o 
   8 -12   3       12.78       12.98      3.87 o 
   9 -12   3        0.99        0.00      3.31 o 
  10 -12   3       53.53       47.00      5.57 o 
 -11 -11   3        1.85        0.00      3.23 o 
 -10 -11   3       24.69       24.75      3.37 o 
  -9 -11   3        0.42        1.47      0.80 o 
  -8 -11   3        1.76        0.72      0.81 o 
  -7 -11   3       15.55       15.53      1.40 o 
  -6 -11   3      166.56      160.13      4.50 o 
  -5 -11   3       17.71       20.90      2.23 o 
  -4 -11   3       15.84       15.92      1.93 o 
  -3 -11   3      204.32      215.52      4.12 o 
  -2 -11   3       24.84       28.98      4.84 o 
  -1 -11   3       46.73       57.84      4.52 o 
   0 -11   3      530.75      540.71     17.97 o 
   1 -11   3       94.74       99.26      6.11 o 
   2 -11   3      839.11      842.00     27.21 o 
   3 -11   3       31.63       28.36      3.76 o 
   4 -11   3      685.36      649.38     21.80 o 
   5 -11   3      166.12      164.28      8.98 o 
   6 -11   3       12.73       11.52      3.48 o 
   7 -11   3        0.13        0.00      3.58 o 
   8 -11   3       23.63       29.39      5.62 o 
   9 -11   3      130.57      129.30      8.86 o 
  10 -11   3      431.76      432.29     16.59 o 
  11 -11   3      113.27      108.26      8.65 o 
 -12 -10   3        0.13        2.68      3.54 o 
 -11 -10   3        0.04        1.77      0.62 o 
 -10 -10   3        8.84       12.49      0.85 o 
  -9 -10   3        9.84        6.42      0.80 o 
  -8 -10   3       42.51       49.09      2.10 o 
  -7 -10   3      109.25      111.00      2.07 o 
  -6 -10   3       68.71       66.04      3.86 o 
  -5 -10   3       71.48       60.79      2.31 o 
  -4 -10   3       55.84       67.35      4.33 o 
  -3 -10   3      571.78      563.02     16.70 o 
  -2 -10   3     1489.44     1493.52     32.93 o 
  -1 -10   3       18.47       13.93      2.96 o 
   0 -10   3       86.14       72.81      4.01 o 
   1 -10   3      102.98      111.24      6.04 o 
   2 -10   3        7.66        9.80      3.34 o 
   3 -10   3        0.22        2.80      2.42 o 
   4 -10   3       30.76       38.03      5.14 o 
   5 -10   3      222.07      200.53      8.10 o 
   6 -10   3      675.96      691.45     17.97 o 
   7 -10   3      429.81      442.90     16.67 o 
   8 -10   3        7.79        5.51      3.17 o 
   9 -10   3       88.04       79.39     11.97 o 
  10 -10   3      110.56      100.23      6.57 o 
  11 -10   3       76.15       80.59      6.12 o 
  12 -10   3       11.41       13.26      2.79 o 
 -12  -9   3        4.69        1.59      0.91 o 
 -11  -9   3      140.88      130.81     11.47 o 
 -10  -9   3      354.55      287.50     19.08 o 
  -9  -9   3      119.65      142.47      5.60 o 
  -8  -9   3       47.90       44.22      1.79 o 
  -7  -9   3        0.32        1.12      1.14 o 
  -6  -9   3        2.47        0.57      1.30 o 
  -5  -9   3      349.25      355.32      6.24 o 
  -4  -9   3       94.09       81.28      2.64 o 
  -3  -9   3      154.92      146.41      5.30 o 
  -2  -9   3      199.20      196.65      6.25 o 
  -1  -9   3       80.99       66.20      4.18 o 
   0  -9   3       22.65       24.01      2.76 o 
   1  -9   3      236.47      231.53      6.74 o 
   2  -9   3        3.55        4.48      2.37 o 
   3  -9   3       85.16       80.31      8.30 o 
   4  -9   3        6.74        5.16      2.70 o 
   5  -9   3      180.86      192.95      7.63 o 
   6  -9   3      644.15      604.18     40.60 o 
   7  -9   3      199.73      212.99      9.49 o 
   8  -9   3     1248.53     1301.46     45.37 o 
   9  -9   3      299.51      287.87     15.40 o 
  10  -9   3      539.84      554.48     15.40 o 
  11  -9   3       77.41       76.35      5.83 o 
  12  -9   3       21.56       21.53      2.96 o 
 -13  -8   3       30.07       27.53      2.15 o 
 -12  -8   3       55.59       57.59      4.22 o 
 -11  -8   3       61.57       51.93      3.78 o 
 -10  -8   3       81.84       77.55      4.65 o 
  -9  -8   3      139.79      133.06      4.26 o 
  -8  -8   3     1281.69     1195.43     20.40 o 
  -7  -8   3        0.10        0.00      0.58 o 
  -6  -8   3      352.82      345.29      4.74 o 
  -5  -8   3      361.91      403.09     13.32 o 
  -4  -8   3        2.43        2.02      0.94 o 
  -3  -8   3     1178.26     1302.18     19.73 o 
  -2  -8   3      161.08      146.61      4.08 o 
  -1  -8   3       55.04       59.79      3.03 o 
   0  -8   3     1592.05     1686.43     85.73 o 
   1  -8   3      212.47      247.59      7.71 o 
   2  -8   3      214.63      201.71      6.21 o 
   3  -8   3       90.74      105.55      7.48 o 
   4  -8   3        9.22       13.60      3.01 o 
   5  -8   3        3.61        2.86      3.07 o 
   6  -8   3      305.29      278.57     11.14 o 
   7  -8   3       16.63       19.10      3.84 o 
   8  -8   3      550.50      575.00     15.74 o 
   9  -8   3      700.47      689.89     25.94 o 
  10  -8   3       94.80      102.10      7.48 o 
  11  -8   3        5.62        3.66      2.06 o 
  12  -8   3       74.82       83.58      5.93 o 
  13  -8   3       37.45       43.49      3.45 o 
 -13  -7   3       70.73       57.84      6.43 o 
 -12  -7   3       11.64       10.80      0.98 o 
 -11  -7   3      457.23      443.78      7.88 o 
 -10  -7   3        0.14        0.43      0.73 o 
  -9  -7   3       37.88       36.50      2.01 o 
  -8  -7   3      597.57      594.20      8.97 o 
  -7  -7   3       26.10       30.68      1.13 o 
  -6  -7   3      415.60      409.12     16.56 o 
  -5  -7   3      404.97      420.79      6.64 o 
  -4  -7   3       48.34       53.23      2.44 o 
  -3  -7   3      307.08      306.41      4.12 o 
  -2  -7   3     1676.57     2067.95     37.94 o 
  -1  -7   3      281.35      314.35      7.67 o 
   0  -7   3     6389.24     7018.65    183.75 o 
   1  -7   3     1260.11     1297.50     23.68 o 
   2  -7   3      261.03      299.34      7.16 o 
   3  -7   3       59.36       46.48      3.40 o 
   4  -7   3      120.01      130.95      6.49 o 
   5  -7   3      263.46      275.11      9.95 o 
   6  -7   3      142.49      136.69      6.13 o 
   7  -7   3        3.58        3.67      3.24 o 
   8  -7   3       72.14       75.96      9.65 o 
   9  -7   3      473.41      471.12     20.27 o 
  10  -7   3      715.26      717.81     15.01 o 
  11  -7   3       52.15       51.17      4.66 o 
  12  -7   3      109.37      105.51      5.49 o 
  13  -7   3       24.58       27.78      3.47 o 
 -14  -6   3        0.03        1.02      2.09 o 
 -13  -6   3        3.19        3.96      1.72 o 
 -12  -6   3        0.37        0.00      1.06 o 
 -11  -6   3       82.47       91.41      2.59 o 
 -10  -6   3       10.80        8.95      1.17 o 
  -9  -6   3      310.85      275.57      7.69 o 
  -8  -6   3        0.02        1.27      0.96 o 
  -7  -6   3      135.98      138.39      3.12 o 
  -6  -6   3       27.25       33.09      1.54 o 
  -5  -6   3      632.77      656.14      9.93 o 
  -4  -6   3      476.78      589.21      9.67 o 
  -3  -6   3      435.89      482.10     16.54 o 
  -2  -6   3     6963.04     7799.50    215.99 o 
  -1  -6   3      137.21      122.25      3.59 o 
   0  -6   3     1584.48     1828.94     33.43 o 
   1  -6   3       65.55       56.14      3.23 o 
   2  -6   3     1589.66     1898.90     39.30 o 
   3  -6   3      702.06      737.50     16.23 o 
   4  -6   3        0.69        0.59      3.03 o 
   5  -6   3       61.75       65.61      4.01 o 
   6  -6   3      317.20      277.97      9.77 o 
   7  -6   3      153.61      163.40      7.72 o 
   8  -6   3      617.55      632.68     15.13 o 
   9  -6   3     2960.96     3147.68     62.66 o 
  10  -6   3     1097.59     1139.06     22.03 o 
  11  -6   3      826.19      880.43     16.03 o 
  12  -6   3        0.37        2.20      2.39 o 
  13  -6   3       90.95       90.42      5.20 o 
 -14  -5   3       26.65       25.27      2.32 o 
 -13  -5   3      130.59      125.20      7.40 o 
 -12  -5   3      113.88      107.30      6.22 o 
 -11  -5   3      264.72      245.07      5.87 o 
 -10  -5   3       38.08       37.79      1.74 o 
  -9  -5   3      188.14      217.11      3.80 o 
  -8  -5   3        0.00        0.00      0.68 o 
  -7  -5   3      355.12      368.22      6.89 o 
  -6  -5   3      790.61      749.18     27.71 o 
  -5  -5   3      324.24      330.51      8.50 o 
  -4  -5   3        0.74        3.39      1.43 o 
  -3  -5   3     1791.71     1871.40     30.59 o 
  -2  -5   3        6.12       10.79      5.00 o 
  -1  -5   3       59.70       52.66      2.42 o 
   0  -5   3     2759.87     2965.39     60.96 o 
   1  -5   3     1166.93     1205.11     22.93 o 
   2  -5   3     1713.12     1774.04     32.16 o 
   3  -5   3     4229.16     4627.32    105.76 o 
   4  -5   3      283.34      242.87      6.16 o 
   5  -5   3       73.02       81.08      5.71 o 
   6  -5   3      393.57      388.22     10.85 o 
   7  -5   3      130.30      123.93      5.18 o 
   8  -5   3      344.38      335.49      6.56 o 
   9  -5   3      349.15      350.68      8.26 o 
  10  -5   3       46.16       44.45      3.34 o 
  11  -5   3      233.01      232.25      5.82 o 
  12  -5   3       28.16       25.79      2.55 o 
  13  -5   3      192.01      194.24     10.63 o 
  14  -5   3       15.80       15.64      2.66 o 
 -15  -4   3       60.41       59.64     10.16 o 
 -14  -4   3       13.03       13.35      3.27 o 
 -13  -4   3        1.09        2.09      2.13 o 
 -12  -4   3       83.21       76.36      2.88 o 
 -11  -4   3       35.82       41.47      2.16 o 
 -10  -4   3      176.41      160.92      5.12 o 
  -9  -4   3       13.46       17.04      1.50 o 
  -8  -4   3       14.49       20.75      1.17 o 
  -7  -4   3       36.75       32.08      1.40 o 
  -6  -4   3       45.97       51.00      1.57 o 
  -5  -4   3     2645.57     2674.92    108.29 o 
  -4  -4   3     1734.52     1973.78     27.74 o 
  -3  -4   3      916.68     1043.16     14.94 o 
  -2  -4   3      421.11      467.16      6.34 o 
  -1  -4   3      325.76      310.90      9.66 o 
   0  -4   3      204.28      203.00      4.93 o 
   1  -4   3     3614.29     3670.21     76.25 o 
   2  -4   3      399.73      399.40      7.61 o 
   3  -4   3       19.43       18.61      2.11 o 
   4  -4   3     1317.06     1399.50     25.31 o 
   5  -4   3      210.73      221.74      6.70 o 
   6  -4   3     1297.22     1392.64     40.72 o 
   7  -4   3        0.46        0.00      1.25 o 
   8  -4   3      248.45      265.15      5.22 o 
   9  -4   3      792.72      777.09     12.72 o 
  10  -4   3      543.75      585.63     10.53 o 
  11  -4   3      574.21      608.95     14.22 o 
  12  -4   3       64.70       68.88      6.12 o 
  13  -4   3       50.85       58.22      3.53 o 
  14  -4   3       47.98       35.23      3.82 o 
 -15  -3   3       14.69       17.59      1.44 o 
 -14  -3   3       92.99       90.97      2.91 o 
 -13  -3   3      389.99      410.52      7.90 o 
 -12  -3   3      334.46      316.42      6.13 o 
 -11  -3   3       79.85       85.60      2.81 o 
 -10  -3   3      177.20      178.68      5.54 o 
  -9  -3   3       23.88       22.40      1.26 o 
  -8  -3   3       25.06       18.54      0.85 o 
  -7  -3   3       42.23       34.65      1.28 o 
  -6  -3   3      187.05      166.31      4.90 o 
  -5  -3   3      456.55      432.34     12.28 o 
  -4  -3   3     1083.78     1031.28     11.33 o 
  -3  -3   3      345.72      289.22      2.98 o 
  -2  -3   3     2982.20     2772.25     48.23 o 
  -1  -3   3      527.63      561.01      9.76 o 
   0  -3   3     3283.68     3183.32     66.22 o 
   1  -3   3     1783.60     1727.43     30.30 o 
   2  -3   3      891.68      866.32     14.82 o 
   3  -3   3     1132.76     1159.04     21.51 o 
   4  -3   3      646.63      690.36     14.72 o 
   5  -3   3       41.49       31.95      1.76 o 
   6  -3   3      387.52      439.23      8.88 o 
   7  -3   3       52.94       57.22      2.46 o 
   8  -3   3       10.55        8.75      1.65 o 
   9  -3   3       89.32       96.91      3.63 o 
  10  -3   3     1448.47     1512.35     26.11 o 
  11  -3   3      835.08      820.54     17.61 o 
  12  -3   3       43.14       42.50      3.72 o 
  13  -3   3      487.03      509.96     14.08 o 
  14  -3   3       51.12       43.72      5.87 o 
 -15  -2   3       29.67       33.45      1.81 o 
 -14  -2   3       35.42       33.77      2.55 o 
 -13  -2   3     1412.53     1535.97     39.28 o 
 -12  -2   3       34.44       25.18      2.19 o 
 -11  -2   3      465.68      441.08      6.50 o 
 -10  -2   3      162.50      143.73      5.24 o 
  -9  -2   3      103.64       93.68      2.20 o 
  -8  -2   3        7.06        7.61      0.92 o 
  -7  -2   3        1.61        3.07      1.73 o 
  -6  -2   3       46.04       49.97      1.92 o 
  -5  -2   3     1095.44     1105.13     14.49 o 
  -4  -2   3       25.39       26.90      1.16 o 
  -3  -2   3      681.34      625.05      9.35 o 
  -2  -2   3      337.45      297.22     15.03 o 
  -1  -2   3     3236.44     2936.21     90.17 o 
   0  -2   3        1.41        7.24      1.75 o 
   1  -2   3     2123.01     2123.58     41.02 o 
   2  -2   3      174.15      145.85      2.48 o 
   3  -2   3     1383.31     1393.66     28.95 o 
   4  -2   3      161.44      181.18      2.93 o 
   5  -2   3      365.38      400.37      7.69 o 
   6  -2   3        0.26        0.75      0.93 o 
   7  -2   3     2906.12     3100.84     58.17 o 
   8  -2   3      130.13      131.38      3.26 o 
   9  -2   3     2165.29     2190.10     35.56 o 
  10  -2   3       22.10       21.34      2.14 o 
  11  -2   3      265.00      263.01     10.89 o 
  12  -2   3      291.13      274.94      6.16 o 
  13  -2   3      231.91      204.56      5.52 o 
  14  -2   3        8.65        9.61      1.67 o 
 -15  -1   3        0.15        0.00      1.30 o 
 -14  -1   3      375.30      396.95     16.33 o 
 -13  -1   3      367.99      403.53      6.97 o 
 -12  -1   3       11.33        7.85      1.30 o 
 -11  -1   3      469.72      491.82     16.94 o 
 -10  -1   3      330.81      307.76      6.80 o 
  -9  -1   3        0.53        0.00      1.01 o 
  -8  -1   3       13.61       10.93      0.96 o 
  -7  -1   3      385.02      395.72     16.91 o 
  -6  -1   3       37.78       40.11      1.60 o 
  -5  -1   3     5081.92     4946.88     87.13 o 
  -4  -1   3     2285.87     2191.75     36.47 o 
  -3  -1   3       26.05       21.87      3.67 o 
  -2  -1   3     5272.50     4676.64     94.06 o 
   0  -1   3    21631.12    21848.79    560.93 o 
   1  -1   3    24919.59    25745.83    719.64 o 
   2  -1   3      860.87      893.59      9.90 o 
   3  -1   3     1997.59     2025.71     56.42 o 
   4  -1   3       37.78       31.95      1.47 o 
   5  -1   3      239.83      282.53      4.91 o 
   6  -1   3      949.89     1014.02     24.35 o 
   7  -1   3      333.95      366.44      6.67 o 
   8  -1   3      695.60      717.92     10.80 o 
   9  -1   3      464.27      432.38      7.40 o 
  10  -1   3      290.15      300.39      5.91 o 
  11  -1   3       96.24      108.28      3.87 o 
  12  -1   3      103.72       93.43      2.96 o 
  13  -1   3       45.55       43.14      3.50 o 
  14  -1   3       32.80       28.17      4.92 o 
 -15   0   3      201.62      204.79     12.55 o 
 -14   0   3       13.49       23.95      2.26 o 
 -13   0   3       41.46       35.59      2.03 o 
 -12   0   3      143.30      122.65      3.45 o 
 -11   0   3      190.35      195.48      5.98 o 
 -10   0   3        1.13        0.22      1.28 o 
  -9   0   3      185.66      184.27      5.84 o 
  -8   0   3      506.91      530.02     19.66 o 
  -7   0   3     1967.81     2122.83     32.11 o 
  -6   0   3       79.08      106.13      2.32 o 
  -5   0   3       61.77       53.06      2.14 o 
  -4   0   3        0.46        3.01      2.36 o 
  -3   0   3     3345.56     3052.77     58.01 o 
  -2   0   3        2.61        4.52      1.00 o 
  -1   0   3     4712.75     4328.21    121.54 o 
   0   0   3     6377.21     5718.25    123.00 o 
   1   0   3    29319.22    29874.19    875.94 o 
   2   0   3     1909.59     1820.79     30.38 o 
   3   0   3      270.04      278.45      3.24 o 
   4   0   3      121.79      143.98      2.06 o 
   5   0   3       64.40       77.34      1.84 o 
   6   0   3        1.46        0.74      0.71 o 
   7   0   3      603.86      708.93      9.71 o 
   8   0   3       88.73       97.12      2.60 o 
   9   0   3      170.00      180.53      5.66 o 
  10   0   3        1.02        0.21      1.07 o 
  11   0   3      199.97      206.61      7.39 o 
  12   0   3      192.90      186.79      3.94 o 
  13   0   3        4.27        3.14      1.05 o 
  14   0   3      178.29      161.44      8.49 o 
 -15   1   3       25.94       30.43      3.07 o 
 -14   1   3       33.67       33.36      3.42 o 
 -13   1   3       62.42       62.32      3.39 o 
 -12   1   3      225.60      267.85     10.16 o 
 -11   1   3       84.54       89.76      2.97 o 
 -10   1   3       86.63       91.65      3.03 o 
  -9   1   3       46.59       45.69      3.56 o 
  -8   1   3      135.66      169.21      7.32 o 
  -7   1   3       35.73       28.85      1.78 o 
  -6   1   3     1836.13     1986.87     34.99 o 
  -5   1   3      952.10      955.48     16.43 o 
  -4   1   3       48.16       48.49      1.88 o 
  -3   1   3    14174.06    13942.84    443.47 o 
  -2   1   3    13809.96    13321.26    415.84 o 
  -1   1   3      347.40      359.17      6.56 o 
   0   1   3     9700.28     8582.46    305.87 o 
   1   1   3      190.47      179.75      2.50 o 
   2   1   3     3493.64     3108.14     39.77 o 
   3   1   3       18.96       18.63      0.91 o 
   4   1   3      350.30      314.38      5.15 o 
   5   1   3        4.29        4.68      0.70 o 
   6   1   3       10.52       10.75      0.87 o 
   7   1   3       42.90       40.55      2.41 o 
   8   1   3       24.70       31.04      1.88 o 
   9   1   3       79.18       69.15      2.00 o 
  10   1   3     1395.24     1416.95     48.69 o 
  11   1   3       47.43       41.89      2.22 o 
  12   1   3      172.69      158.24      4.69 o 
  13   1   3      118.30      111.50      5.63 o 
  14   1   3        0.58        1.63      1.47 o 
 -15   2   3      119.89      126.16     10.69 o 
 -14   2   3      105.14      103.10      5.05 o 
 -13   2   3        0.47        1.59      1.36 o 
 -12   2   3       58.06       43.95      3.89 o 
 -11   2   3      115.78      112.22      5.42 o 
 -10   2   3      211.65      212.87      9.33 o 
  -9   2   3      162.28      149.36      4.33 o 
  -8   2   3        0.10        0.72      1.25 o 
  -7   2   3       10.89        4.26      1.36 o 
  -6   2   3     1583.32     1740.76     30.48 o 
  -5   2   3      708.81      703.85     24.51 o 
  -4   2   3      456.68      406.95      6.76 o 
  -3   2   3     2136.35     2076.94     35.46 o 
  -2   2   3     9527.94     9108.01    246.83 o 
  -1   2   3      152.61      146.22      3.43 o 
   0   2   3        0.33        8.06      4.17 o 
   1   2   3     2340.56     2235.35     61.46 o 
   2   2   3       24.13       12.23      0.86 o 
   3   2   3      102.65      105.31      2.70 o 
   4   2   3      841.63      936.04      9.43 o 
   5   2   3     1097.44     1194.05     27.96 o 
   6   2   3       30.11       29.12      1.00 o 
   7   2   3       23.18       20.50      1.09 o 
   8   2   3      259.07      262.33      3.32 o 
   9   2   3      892.38      938.81     14.94 o 
  10   2   3      110.16      112.64      2.24 o 
  11   2   3      267.33      260.90      4.90 o 
  12   2   3       62.28       63.34      2.74 o 
  13   2   3        7.62        3.93      1.26 o 
  14   2   3        0.00        0.00      0.80 o 
 -15   3   3       14.35       25.24      2.94 o 
 -14   3   3       63.60       56.96      3.36 o 
 -13   3   3       21.64       34.51      2.81 o 
 -12   3   3       76.81       65.44      4.40 o 
 -11   3   3       28.88       35.81      4.32 o 
 -10   3   3       23.51       20.86      2.49 o 
  -9   3   3      901.92      920.63     22.13 o 
  -8   3   3      123.55      139.40      5.37 o 
  -7   3   3       14.78       11.66      3.86 o 
  -6   3   3     1884.60     2017.32     37.08 o 
  -5   3   3      108.99      105.25      3.62 o 
  -4   3   3      130.34      133.64      3.31 o 
  -3   3   3       85.39       81.13      3.70 o 
  -2   3   3    10719.52    10135.74    283.70 o 
  -1   3   3     5298.72     4846.33    138.42 o 
   0   3   3     3041.96     2633.98     43.85 o 
   1   3   3      920.32      886.21     11.31 o 
   2   3   3        3.99        3.59      0.41 o 
   3   3   3     1544.91     1342.06     59.91 o 
   4   3   3      168.51      150.49      2.33 o 
   5   3   3      158.55      142.53      1.33 o 
   6   3   3       43.31       44.08      1.33 o 
   7   3   3       48.67       42.17      1.11 o 
   8   3   3        0.01        0.01      0.69 o 
   9   3   3      107.80      107.14      1.66 o 
  10   3   3      105.86       99.29      2.08 o 
  11   3   3      196.84      192.69      8.45 o 
  12   3   3        1.14        1.10      0.50 o 
  13   3   3       35.06       39.81      4.07 o 
  14   3   3        1.19        0.00      2.76 o 
 -15   4   3       43.67       61.66      4.66 o 
 -14   4   3        4.73        5.79      1.80 o 
 -13   4   3       11.07        7.18      2.17 o 
 -12   4   3        8.39        6.83      1.94 o 
 -11   4   3        3.08        1.72      1.91 o 
 -10   4   3       33.07       59.87     16.54 o 
  -9   4   3      548.99      499.43     11.36 o 
  -8   4   3       69.97      102.44      6.18 o 
  -7   4   3      195.01      231.65      6.35 o 
  -6   4   3       78.64      112.74      4.50 o 
  -5   4   3      223.13      183.71      4.46 o 
  -4   4   3      285.23      288.33      6.38 o 
  -3   4   3        1.89        2.44      1.17 o 
  -2   4   3      581.16      542.96      9.50 o 
  -1   4   3      121.72      113.96      2.48 o 
   0   4   3       45.75       52.63      2.99 o 
   1   4   3       44.32       48.44      1.18 o 
   2   4   3     3427.94     3065.48     85.93 o 
   3   4   3     1908.56     1887.06     44.91 o 
   4   4   3       21.39       23.09      3.19 o 
   5   4   3      695.46      755.17     14.44 o 
   6   4   3       21.89       22.64      1.97 o 
   7   4   3      580.93      612.19     13.60 o 
   8   4   3      709.80      710.36     14.69 o 
   9   4   3      214.14      198.81      5.55 o 
  10   4   3       91.42       86.80      2.08 o 
  11   4   3       44.44       41.46      3.31 o 
  12   4   3       85.04       89.59      6.30 o 
  13   4   3       16.11       20.47      4.17 o 
 -15   5   3       29.45       32.34      2.86 o 
 -14   5   3        0.16        0.00      2.59 o 
 -13   5   3       10.55       11.21      2.13 o 
 -12   5   3      215.79      183.73     12.60 o 
 -11   5   3     1285.65     1193.22     48.89 o 
 -10   5   3      265.58      257.82     12.45 o 
  -9   5   3      491.42      471.38     11.21 o 
  -8   5   3      859.05      886.44     26.27 o 
  -7   5   3       22.77       20.53      2.76 o 
  -6   5   3      330.91      343.02      7.25 o 
  -5   5   3     4198.24     4362.64     97.24 o 
  -4   5   3     1063.35     1200.43     26.03 o 
  -3   5   3      386.26      386.27     10.01 o 
  -2   5   3        6.67        4.12      1.50 o 
  -1   5   3     2453.47     2448.32     42.66 o 
   0   5   3      191.73      195.43      7.01 o 
   1   5   3       94.89       90.79      1.61 o 
   2   5   3     2780.65     2795.08     51.61 o 
   3   5   3      177.17      139.83      4.41 o 
   4   5   3     1743.78     1825.18     44.61 o 
   5   5   3       10.24       19.84      2.13 o 
   6   5   3      172.00      142.73      3.56 o 
   7   5   3      104.61       94.71      3.80 o 
   8   5   3     1887.55     1993.02     39.93 o 
   9   5   3     1512.39     1601.20     45.39 o 
  10   5   3      296.48      314.43      8.36 o 
  11   5   3      119.33      125.93      4.90 o 
  12   5   3        7.56        6.98      2.85 o 
  13   5   3      129.66      163.43      6.29 o 
 -14   6   3      230.42      228.10     10.36 o 
 -13   6   3       28.13       26.98      8.85 o 
 -12   6   3       27.12       20.69      4.29 o 
 -11   6   3      264.66      213.76     15.40 o 
 -10   6   3        3.98        2.78      2.31 o 
  -9   6   3      638.65      580.89     15.76 o 
  -8   6   3      298.35      263.90      9.06 o 
  -7   6   3       23.85       20.98      2.67 o 
  -6   6   3       76.79       80.92      4.92 o 
  -5   6   3       34.71       43.09      2.74 o 
  -4   6   3      437.00      449.73     11.27 o 
  -3   6   3       49.94       38.38      2.36 o 
  -2   6   3      130.87      134.63      3.30 o 
  -1   6   3       59.16       40.85      6.69 o 
   0   6   3      272.61      311.03      6.16 o 
   1   6   3      294.12      257.45     10.13 o 
   2   6   3      511.94      477.46     12.07 o 
   3   6   3       25.61       19.22      0.87 o 
   4   6   3      112.04      127.75      4.41 o 
   5   6   3      745.28      701.71     16.48 o 
   6   6   3        4.48        8.74      2.05 o 
   7   6   3      322.87      327.76      9.61 o 
   8   6   3      690.91      703.57     24.83 o 
   9   6   3        1.60        3.03      1.89 o 
  10   6   3        0.08        3.01      2.53 o 
  11   6   3       15.48       14.64      4.40 o 
  12   6   3       13.72       12.94      3.27 o 
  13   6   3       25.56       39.84      4.53 o 
 -14   7   3        5.86       11.72      2.74 o 
 -13   7   3       77.71       77.28      6.70 o 
 -12   7   3       16.68       15.85      3.18 o 
 -11   7   3       37.11       28.73      5.12 o 
 -10   7   3      546.33      523.93     19.55 o 
  -9   7   3      152.23      140.39      6.66 o 
  -8   7   3       12.84       20.82      3.01 o 
  -7   7   3      252.45      250.10     12.64 o 
  -6   7   3      208.89      214.28      6.29 o 
  -5   7   3      413.56      429.90     16.12 o 
  -4   7   3      318.68      312.69      6.64 o 
  -3   7   3        1.85        0.84      1.63 o 
  -2   7   3      771.58      803.61     33.69 o 
  -1   7   3      651.69      697.67     21.65 o 
   0   7   3     1262.24     1399.76     31.72 o 
   1   7   3        2.89        0.36      1.30 o 
   2   7   3     1080.98     1166.30     52.03 o 
   3   7   3      558.31      529.35      5.14 o 
   4   7   3      100.97      102.38      4.02 o 
   5   7   3      104.10      102.93      6.93 o 
   6   7   3      213.42      216.23      6.85 o 
   7   7   3      184.48      209.75      7.40 o 
   8   7   3       16.47       28.98      6.06 o 
   9   7   3       76.21       78.99      9.29 o 
  10   7   3       78.99       84.34      5.91 o 
  11   7   3        3.27        3.56      2.16 o 
  12   7   3       43.50       53.39      4.25 o 
 -14   8   3      110.62      102.22      8.02 o 
 -13   8   3       25.67       20.61      4.32 o 
 -12   8   3       60.33       78.94      5.22 o 
 -11   8   3        0.21        0.00      3.32 o 
 -10   8   3       50.02       49.48      7.64 o 
  -9   8   3        0.26        4.44      2.87 o 
  -8   8   3        6.09        0.00      3.56 o 
  -7   8   3     1758.53     1868.04     44.04 o 
  -6   8   3        0.36        0.46      2.22 o 
  -5   8   3       60.58       54.75      4.00 o 
  -4   8   3      170.40      148.57      5.93 o 
  -3   8   3      283.66      328.86      8.25 o 
  -2   8   3      154.34      106.59      3.86 o 
  -1   8   3        3.53        0.31      1.35 o 
   0   8   3      467.24      493.31     23.37 o 
   1   8   3        2.75        1.39      0.87 o 
   2   8   3       34.65       32.12      0.94 o 
   3   8   3      196.02      235.40      8.03 o 
   4   8   3      336.16      362.29      9.77 o 
   5   8   3      367.14      358.28     10.32 o 
   6   8   3      256.37      253.66      8.35 o 
   7   8   3      383.14      401.52     12.29 o 
   8   8   3      526.13      505.16     15.37 o 
   9   8   3       99.64      108.83      6.38 o 
  10   8   3       15.16       17.32      3.62 o 
  11   8   3       65.98       67.49      9.29 o 
  12   8   3        0.01        3.78      3.15 o 
 -13   9   3      202.70      205.19      8.84 o 
 -12   9   3       67.12       66.76      7.17 o 
 -11   9   3       36.00       38.34      9.13 o 
 -10   9   3        5.56        5.76      2.80 o 
  -9   9   3        2.96        1.53      3.23 o 
  -8   9   3        9.95        9.17      2.86 o 
  -7   9   3      554.94      554.01     22.31 o 
  -6   9   3       21.74       23.50      3.03 o 
  -5   9   3        5.72        5.23      2.81 o 
  -4   9   3      249.55      261.91     10.61 o 
  -3   9   3       34.56       27.17      2.50 o 
  -2   9   3       26.75       14.46      2.28 o 
  -1   9   3      153.38      131.78      3.55 o 
   0   9   3      176.96      169.90      4.41 o 
   1   9   3       46.15       48.20      1.93 o 
   2   9   3       10.77       14.39      1.51 o 
   3   9   3      666.02      759.26     23.19 o 
   4   9   3      122.14      121.52      5.12 o 
   5   9   3      177.32      182.89      6.85 o 
   6   9   3        9.29        7.32      2.52 o 
   7   9   3       14.25        9.69      2.76 o 
   8   9   3       64.51       70.71      5.12 o 
   9   9   3        0.50        0.00      2.60 o 
  10   9   3       72.92       70.01      9.06 o 
  11   9   3      148.44      198.38      9.37 o 
 -13  10   3      277.58      260.10     24.02 o 
 -12  10   3       69.09       48.36      6.29 o 
 -11  10   3        6.28        5.24      2.99 o 
 -10  10   3      316.49      262.47     16.15 o 
  -9  10   3      165.94      167.57      9.04 o 
  -8  10   3      135.74      153.20      6.54 o 
  -7  10   3        4.36        8.87      2.74 o 
  -6  10   3      393.42      353.52      9.62 o 
  -5  10   3      376.71      373.38     12.84 o 
  -4  10   3       48.72       48.10      5.32 o 
  -3  10   3      359.67      368.29      8.35 o 
  -2  10   3      264.72      264.64      9.77 o 
  -1  10   3        7.43        5.02      1.53 o 
   0  10   3      111.52      120.88      3.99 o 
   1  10   3        0.02        1.11      1.61 o 
   2  10   3      307.68      287.89     10.91 o 
   3  10   3       85.80       91.42      3.58 o 
   4  10   3       29.87       24.60      2.09 o 
   5  10   3       52.42       49.45      4.02 o 
   6  10   3      595.13      572.68     16.47 o 
   7  10   3        1.13        1.02      2.20 o 
   8  10   3        2.56        3.23      4.41 o 
   9  10   3        2.29        0.39      3.94 o 
  10  10   3       65.65       75.36      5.75 o 
 -12  11   3       96.84      103.89     10.99 o 
 -11  11   3       35.83       39.62      5.48 o 
 -10  11   3       33.45       33.20      4.92 o 
  -9  11   3      121.80       85.26      7.02 o 
  -8  11   3      111.79      103.81     12.64 o 
  -7  11   3      210.09      188.34      8.24 o 
  -6  11   3       58.72       60.31      4.91 o 
  -5  11   3        1.83        0.98      2.58 o 
  -4  11   3       10.64       11.05      2.48 o 
  -3  11   3      539.41      556.58     13.53 o 
  -2  11   3      767.47      750.57     14.62 o 
  -1  11   3     1325.57     1339.75     24.97 o 
   0  11   3      880.94      943.45     18.11 o 
   1  11   3       48.57       63.82      2.70 o 
   2  11   3        5.57        3.73      1.08 o 
   3  11   3        0.00        0.10      0.79 o 
   4  11   3       84.07       88.50      2.28 o 
   5  11   3        2.94        1.81      4.09 o 
   6  11   3       40.06       41.50      6.85 o 
   7  11   3        0.05        1.34      3.94 o 
   8  11   3       19.08       14.80      3.31 o 
   9  11   3        1.02        0.63      2.44 o 
 -11  12   3        2.42        3.06      3.06 o 
 -10  12   3       10.38        9.49      3.37 o 
  -9  12   3       17.36       10.94      4.25 o 
  -8  12   3       31.17       32.13      4.10 o 
  -7  12   3       33.05       24.89      3.69 o 
  -6  12   3        8.88        6.73      2.63 o 
  -5  12   3       43.40       39.46      6.09 o 
  -4  12   3        6.01        7.99      2.97 o 
  -3  12   3      118.94      114.81      4.50 o 
  -2  12   3       59.84       50.01      2.95 o 
  -1  12   3       20.03       20.88      3.48 o 
   0  12   3      182.82      185.60      6.28 o 
   1  12   3       86.85       85.69      2.42 o 
   2  12   3      101.03      107.65      3.48 o 
   3  12   3        1.94        0.84      1.17 o 
   4  12   3      416.04      419.08     14.46 o 
   5  12   3       32.40       26.38      6.30 o 
   6  12   3        5.11        9.92      5.20 o 
   7  12   3        1.29        0.00      2.20 o 
   8  12   3       40.45       38.51      4.49 o 
 -10  13   3       19.23       14.00      4.41 o 
  -9  13   3       15.50       11.99      6.05 o 
  -8  13   3       17.74       22.15      4.51 o 
  -7  13   3      452.19      457.15     14.93 o 
  -6  13   3        2.78        0.24      2.00 o 
  -5  13   3       63.54       55.37      4.03 o 
  -4  13   3      741.13      775.58     23.46 o 
  -3  13   3      268.55      263.89     12.09 o 
  -2  13   3      887.21     1020.80     50.98 o 
  -1  13   3      165.01      173.43      5.81 o 
   0  13   3       41.89       49.35      2.95 o 
   1  13   3        5.17        6.84      1.97 o 
   2  13   3        6.47        6.35      1.42 o 
   3  13   3      127.39      140.57      5.12 o 
   4  13   3      109.76      113.21      7.17 o 
   5  13   3      238.28      224.33     13.86 o 
   6  13   3       42.17       37.95      7.40 o 
   7  13   3       28.88       22.91      3.94 o 
  -8  14   3      195.66      206.25     12.60 o 
  -7  14   3        0.54        0.00      2.65 o 
  -6  14   3      135.33      140.49      7.40 o 
  -5  14   3       56.66       53.25      4.16 o 
  -4  14   3       16.43       16.09      2.78 o 
  -3  14   3        9.47        4.06      5.83 o 
  -2  14   3      420.31      458.26     11.83 o 
  -1  14   3       41.96       45.55      3.03 o 
   0  14   3       54.99       48.30      2.27 o 
   1  14   3        0.06        0.00      1.27 o 
   2  14   3      136.31      166.85      2.94 o 
   3  14   3       58.90       64.38      1.76 o 
   4  14   3        5.57        5.43      5.12 o 
   5  14   3       69.61       61.82      8.98 o 
   6  14   3       60.19       59.93      8.90 o 
  -7  15   3       76.21       75.21      8.43 o 
  -6  15   3        5.46       10.06      3.03 o 
  -5  15   3        3.49        1.01      2.51 o 
  -4  15   3        0.78        0.00      2.06 o 
  -3  15   3       14.13       11.64      2.38 o 
  -2  15   3       31.56       42.29      2.89 o 
  -1  15   3       64.75       61.11      3.38 o 
   0  15   3        9.03        7.80      1.77 o 
   1  15   3       34.36       35.58      4.25 o 
   2  15   3       37.38       38.57      1.65 o 
   3  15   3        3.74        4.80      3.07 o 
   4  15   3       23.72       33.94      4.72 o 
  -3  16   3       10.89        9.19      2.29 o 
  -2  16   3        1.92        0.00      1.78 o 
  -1  16   3       27.11       25.91      3.75 o 
   0  16   3       12.37       15.76      2.88 o 
  -2 -16   4        0.00        0.00      1.24 o 
  -1 -16   4       92.35       95.92      6.85 o 
   0 -16   4        0.97        3.87      2.37 o 
   1 -16   4       40.05       54.62      6.46 o 
   2 -16   4      164.59      171.92     13.55 o 
  -5 -15   4       13.05       12.25      1.74 o 
  -4 -15   4        0.08        0.15      2.09 o 
  -3 -15   4        2.59        2.75      2.07 o 
  -2 -15   4       24.96       21.61      4.68 o 
  -1 -15   4       36.99       42.27      3.66 o 
   0 -15   4      220.23      238.16      7.74 o 
   1 -15   4       73.50       78.71      6.06 o 
   2 -15   4       58.56       51.67      5.57 o 
   3 -15   4       79.90       68.15      6.14 o 
   4 -15   4       11.18       10.67      4.65 o 
   5 -15   4        7.08        5.62      3.28 o 
  -7 -14   4       50.90       48.17      1.60 o 
  -6 -14   4      262.87      294.08      6.29 o 
  -5 -14   4        5.72        6.06      1.51 o 
  -4 -14   4        1.52        0.00      1.51 o 
  -3 -14   4       16.82       19.63      2.85 o 
  -2 -14   4        0.06        0.00      2.04 o 
  -1 -14   4      132.92      111.86      6.01 o 
   0 -14   4       39.03       45.56      6.60 o 
   1 -14   4      221.80      215.93      7.74 o 
   2 -14   4       29.21       28.90      4.76 o 
   3 -14   4      136.38      138.16      6.71 o 
   4 -14   4        0.00        0.98      3.39 o 
   5 -14   4        1.74        0.69      2.67 o 
   6 -14   4       37.01       26.97      5.71 o 
   7 -14   4      165.69      172.85     24.97 o 
  -9 -13   4        8.06        3.57      1.25 o 
  -8 -13   4        8.69       12.93      1.46 o 
  -7 -13   4        9.16        4.60      0.95 o 
  -6 -13   4      167.91      157.82      4.04 o 
  -5 -13   4       27.76       29.46      2.00 o 
  -4 -13   4      231.98      251.18      7.96 o 
  -3 -13   4       35.22       42.27      2.86 o 
  -2 -13   4      318.98      334.66      8.38 o 
  -1 -13   4        7.56        6.01      2.81 o 
   0 -13   4       16.47       13.76      3.50 o 
   1 -13   4      504.95      513.52     19.55 o 
   2 -13   4       63.53       71.67      7.87 o 
   3 -13   4        2.47        4.46      5.04 o 
   4 -13   4       10.83        8.07      3.26 o 
   5 -13   4       45.71       42.21      8.46 o 
   6 -13   4      486.24      474.46     34.43 o 
   7 -13   4       43.19       43.16      6.33 o 
   8 -13   4       48.24       52.83      5.67 o 
 -10 -12   4        8.68        7.30      1.46 o 
  -9 -12   4        4.96        2.22      1.60 o 
  -8 -12   4       38.25       31.88      1.43 o 
  -7 -12   4        1.29        0.61      0.81 o 
  -6 -12   4      147.55      142.03      3.72 o 
  -5 -12   4       49.34       32.72      2.13 o 
  -4 -12   4      255.32      243.96      7.63 o 
  -3 -12   4        1.51        1.28      1.04 o 
  -2 -12   4       34.16       35.91      3.94 o 
  -1 -12   4      175.96      186.76      6.18 o 
   0 -12   4      184.38      209.07      8.54 o 
   1 -12   4      191.97      191.00      8.61 o 
   2 -12   4      358.99      350.19     12.43 o 
   3 -12   4       45.32       56.30      4.73 o 
   4 -12   4        4.82        7.18      3.80 o 
   5 -12   4      205.31      208.99      9.81 o 
   6 -12   4       53.32       54.24      8.15 o 
   7 -12   4       10.91       10.95      3.75 o 
   8 -12   4       64.49       55.33      6.83 o 
   9 -12   4      291.76      290.43     13.60 o 
  10 -12   4        9.28       12.62      8.35 o 
 -11 -11   4       74.18       68.28      6.01 o 
 -10 -11   4        1.63        2.85      1.10 o 
  -9 -11   4        1.92        0.59      0.69 o 
  -8 -11   4       48.96       48.93      1.53 o 
  -7 -11   4      137.47      118.11      2.95 o 
  -6 -11   4       60.93       61.70      2.40 o 
  -5 -11   4      167.38      155.71      3.84 o 
  -4 -11   4      175.09      198.14      6.54 o 
  -3 -11   4      252.95      269.44      7.20 o 
  -2 -11   4      987.14     1056.15     37.31 o 
  -1 -11   4      265.02      256.69     11.78 o 
   0 -11   4      413.62      436.55     10.98 o 
   1 -11   4      376.37      382.76     12.68 o 
   2 -11   4       88.24       92.24      6.61 o 
   3 -11   4        0.66        1.70      4.49 o 
   4 -11   4      111.18      107.47      7.40 o 
   5 -11   4      119.31      104.57      6.12 o 
   6 -11   4       13.83       14.73      4.38 o 
   7 -11   4      193.09      207.91     12.33 o 
   8 -11   4       78.46       74.90      7.52 o 
   9 -11   4       18.11       19.14      4.20 o 
  10 -11   4      139.50      144.59      8.02 o 
 -12 -10   4      202.01      205.41      7.17 o 
 -11 -10   4        5.05        1.71      0.89 o 
 -10 -10   4      122.60      109.08      5.07 o 
  -9 -10   4       40.79       32.20      1.87 o 
  -8 -10   4        7.61        4.75      1.41 o 
  -7 -10   4        4.12        8.75      1.73 o 
  -6 -10   4      147.36      129.80      8.66 o 
  -5 -10   4       20.98       22.32      1.67 o 
  -4 -10   4      635.38      666.27     41.98 o 
  -3 -10   4       21.68       21.94      1.57 o 
  -2 -10   4      581.29      577.46     12.37 o 
  -1 -10   4      316.41      336.68     10.22 o 
   0 -10   4       57.26       66.07      4.25 o 
   1 -10   4       33.11       34.70      3.56 o 
   2 -10   4      168.10      151.76      7.66 o 
   3 -10   4      134.51      131.98      6.17 o 
   4 -10   4       17.55       12.23      3.31 o 
   5 -10   4       73.98       72.91      6.42 o 
   6 -10   4      203.12      189.62      9.73 o 
   7 -10   4       94.84       92.45      6.12 o 
   8 -10   4        1.59        1.87      3.41 o 
   9 -10   4       82.40       77.32     10.24 o 
  10 -10   4        1.79        1.81      3.15 o 
  11 -10   4        8.97        7.13      2.41 o 
 -12  -9   4       15.80        9.51      1.31 o 
 -11  -9   4       54.80       45.73      5.09 o 
 -10  -9   4        2.32        1.78      0.88 o 
  -9  -9   4       33.13       22.01      1.37 o 
  -8  -9   4       15.70       16.44      1.54 o 
  -7  -9   4      118.29      116.24      3.99 o 
  -6  -9   4      276.88      257.83      6.26 o 
  -5  -9   4       91.14       92.50      3.40 o 
  -4  -9   4       34.61       30.19      3.70 o 
  -3  -9   4      253.09      231.88      7.46 o 
  -2  -9   4       58.97       59.11      3.45 o 
  -1  -9   4     2163.40     2347.09     48.74 o 
   0  -9   4      543.70      575.97     14.59 o 
   1  -9   4       12.08       19.73      3.01 o 
   2  -9   4      276.87      284.65      8.55 o 
   3  -9   4      612.47      648.86     17.65 o 
   4  -9   4        0.02        1.19      2.75 o 
   5  -9   4      898.35      946.03     25.41 o 
   6  -9   4      160.33      166.88      7.60 o 
   7  -9   4      647.03      669.65     20.06 o 
   8  -9   4        4.81        4.57      3.01 o 
   9  -9   4       71.71       69.75      5.60 o 
  10  -9   4       84.06       84.53      7.21 o 
  11  -9   4      282.44      276.09      7.49 o 
  12  -9   4       28.00       27.74      3.05 o 
 -13  -8   4       94.86       95.52      8.54 o 
 -12  -8   4      116.01      108.57      5.40 o 
 -11  -8   4      100.98       91.82      4.23 o 
 -10  -8   4       91.95       78.49      4.15 o 
  -9  -8   4       59.33       49.53      1.74 o 
  -8  -8   4        0.40        1.32      0.95 o 
  -7  -8   4      212.82      199.42      3.93 o 
  -6  -8   4       28.27       24.46      1.27 o 
  -5  -8   4       74.26       60.27      2.60 o 
  -4  -8   4      532.94      556.23     25.07 o 
  -3  -8   4      201.03      222.48      6.20 o 
  -2  -8   4      297.97      304.21     10.48 o 
  -1  -8   4       86.92       88.06      5.55 o 
   0  -8   4      369.16      379.89      8.64 o 
   1  -8   4      114.37      108.84      6.46 o 
   2  -8   4     1643.86     1762.56     40.08 o 
   3  -8   4      580.45      596.10     15.73 o 
   4  -8   4       51.01       44.44      4.06 o 
   5  -8   4       61.26       60.67      4.76 o 
   6  -8   4        8.97       11.24      3.37 o 
   7  -8   4      247.89      240.45     10.97 o 
   8  -8   4      156.74      172.21     18.11 o 
   9  -8   4      187.08      201.85     10.11 o 
  10  -8   4        2.76        2.24      2.23 o 
  11  -8   4       24.12       22.74      3.79 o 
  12  -8   4        1.73        3.17      2.15 o 
 -13  -7   4       16.65       15.19      1.47 o 
 -12  -7   4       54.40       50.69      1.80 o 
 -11  -7   4      478.07      458.69      9.40 o 
 -10  -7   4        8.64        4.63      0.90 o 
  -9  -7   4       51.95       51.17      2.62 o 
  -8  -7   4     1898.84     1764.74     70.99 o 
  -7  -7   4      128.79      124.48      3.72 o 
  -6  -7   4       57.26       50.08      2.23 o 
  -5  -7   4        6.77        6.72      0.99 o 
  -4  -7   4       80.83       74.24      5.87 o 
  -3  -7   4     2702.34     2848.81     86.39 o 
  -2  -7   4      237.60      194.88      6.24 o 
  -1  -7   4      229.14      270.01      6.20 o 
   0  -7   4      814.90      866.37     16.20 o 
   1  -7   4      224.31      222.56      5.99 o 
   2  -7   4      631.66      693.61     13.94 o 
   3  -7   4       76.05       68.13      4.09 o 
   4  -7   4      143.86      174.65      6.34 o 
   5  -7   4      569.99      608.74     14.41 o 
   6  -7   4      437.30      417.12     13.28 o 
   7  -7   4     1682.19     1761.25     51.11 o 
   8  -7   4     1078.17     1086.22     29.45 o 
   9  -7   4      318.71      327.67      7.66 o 
  10  -7   4      151.76      151.94      7.40 o 
  11  -7   4       40.15       36.99      3.38 o 
  12  -7   4        6.23        3.71      2.73 o 
  13  -7   4       50.54       56.86      3.85 o 
 -14  -6   4       44.70       50.90      3.27 o 
 -13  -6   4       39.19       35.02      2.10 o 
 -12  -6   4      149.87      148.37      3.87 o 
 -11  -6   4      155.43      158.79      3.44 o 
 -10  -6   4       27.08       32.03      2.94 o 
  -9  -6   4        0.65        0.75      0.72 o 
  -8  -6   4      635.36      601.94     14.28 o 
  -7  -6   4      438.11      449.79     11.92 o 
  -6  -6   4       18.33       19.92      1.37 o 
  -5  -6   4       62.21       65.70      2.80 o 
  -4  -6   4        0.38        0.49      0.69 o 
  -3  -6   4        1.06        3.32      1.10 o 
  -2  -6   4     2886.50     3220.89     66.01 o 
  -1  -6   4        8.60        6.69      4.09 o 
   0  -6   4       16.75       44.14      5.51 o 
   1  -6   4     1527.22     1681.90     34.35 o 
   2  -6   4     1871.50     2117.82     44.67 o 
   3  -6   4      495.76      505.44     12.22 o 
   4  -6   4        2.34        4.68      3.81 o 
   5  -6   4     1618.32     1771.36     40.33 o 
   6  -6   4       33.60       30.51      4.21 o 
   7  -6   4     2672.17     2764.39     68.69 o 
   8  -6   4       24.27       20.54      2.33 o 
   9  -6   4       95.95       96.60      4.94 o 
  10  -6   4       21.55       21.08      2.58 o 
  11  -6   4      131.44      113.43      5.97 o 
  12  -6   4      373.76      397.26     12.75 o 
  13  -6   4        0.02        0.00      1.91 o 
 -14  -5   4      175.34      185.80      7.29 o 
 -13  -5   4        8.06        7.24      1.95 o 
 -12  -5   4      200.40      199.03      5.47 o 
 -11  -5   4      478.95      500.02      8.89 o 
 -10  -5   4        1.02        3.03      1.03 o 
  -9  -5   4      729.38      711.83     10.76 o 
  -8  -5   4       53.33       53.81      1.62 o 
  -7  -5   4        1.53        3.31      0.79 o 
  -6  -5   4      640.45      598.58     18.33 o 
  -5  -5   4       19.79       23.48      0.73 o 
  -4  -5   4      975.63     1052.76     21.71 o 
  -3  -5   4      311.46      356.13      5.00 o 
  -2  -5   4      627.18      642.53      8.00 o 
  -1  -5   4      152.99      131.89      3.81 o 
   0  -5   4     2079.80     2278.19     45.72 o 
   1  -5   4       69.10       76.34      3.42 o 
   2  -5   4        0.14        1.54      1.64 o 
   3  -5   4      227.09      242.69      6.13 o 
   4  -5   4      160.40      143.85      5.84 o 
   5  -5   4      208.36      230.46      6.40 o 
   6  -5   4       94.63       89.96      7.60 o 
   7  -5   4      344.22      342.46      6.39 o 
   8  -5   4     1395.53     1394.26     22.86 o 
   9  -5   4       11.88       14.53      2.10 o 
  10  -5   4       35.53       44.44      2.88 o 
  11  -5   4       25.16       31.22      2.61 o 
  12  -5   4       42.60       43.65      3.33 o 
  13  -5   4        7.15        9.45      2.23 o 
 -15  -4   4       37.80       37.74      8.70 o 
 -14  -4   4      129.28      126.45      4.78 o 
 -13  -4   4       58.74       59.27      2.81 o 
 -12  -4   4       53.47       58.51      2.59 o 
 -11  -4   4        1.36        3.17      1.42 o 
 -10  -4   4        0.14        1.43      1.85 o 
  -9  -4   4       54.13       55.38      3.11 o 
  -8  -4   4      178.47      188.86      3.12 o 
  -7  -4   4      798.56      874.36     27.53 o 
  -6  -4   4        1.18        2.17      0.63 o 
  -5  -4   4      734.56      676.68     30.37 o 
  -4  -4   4      708.30      678.84      7.74 o 
  -3  -4   4      632.82      635.16     21.27 o 
  -2  -4   4      729.05      768.03     10.70 o 
  -1  -4   4     1490.95     1518.10     31.08 o 
   0  -4   4     2619.27     2920.24     56.98 o 
   1  -4   4      550.05      561.88     11.75 o 
   2  -4   4      229.82      225.58      6.03 o 
   3  -4   4      388.91      432.58     21.01 o 
   4  -4   4      123.52      158.42      7.01 o 
   5  -4   4      271.27      272.91      4.54 o 
   6  -4   4       33.43       45.42      3.43 o 
   7  -4   4       45.33       49.59      2.44 o 
   8  -4   4      983.01     1028.74     18.75 o 
   9  -4   4      126.13      136.03      3.93 o 
  10  -4   4       21.98       18.35      2.48 o 
  11  -4   4       63.46       71.26      4.99 o 
  12  -4   4      187.13      179.08      8.85 o 
  13  -4   4        0.60        0.00      2.14 o 
 -15  -3   4       17.35       23.18      4.72 o 
 -14  -3   4       11.07        9.97      1.55 o 
 -13  -3   4      132.43      147.95      3.19 o 
 -12  -3   4        8.02        7.91      1.15 o 
 -11  -3   4        7.53        8.82      1.08 o 
 -10  -3   4      341.41      339.74      4.78 o 
  -9  -3   4      224.88      219.33      3.19 o 
  -8  -3   4        3.59        5.01      0.94 o 
  -7  -3   4        0.03        0.00      0.72 o 
  -6  -3   4     3656.75     3782.39     83.05 o 
  -5  -3   4      738.82      775.81     19.97 o 
  -4  -3   4     1396.70     1425.73     28.01 o 
  -3  -3   4      150.89      118.85      1.68 o 
  -2  -3   4      203.73      220.94      3.04 o 
  -1  -3   4      354.98      349.21      6.94 o 
   0  -3   4       78.89       87.40      3.45 o 
   1  -3   4      577.37      639.39     11.33 o 
   2  -3   4      908.12      983.07     16.51 o 
   3  -3   4      978.36     1133.57     14.62 o 
   4  -3   4      827.49      966.89     13.57 o 
   5  -3   4      782.51      841.74     11.32 o 
   6  -3   4      416.97      441.56      8.01 o 
   7  -3   4      220.26      238.32      5.43 o 
   8  -3   4      168.48      171.03      5.14 o 
   9  -3   4       17.75       23.83      2.27 o 
  10  -3   4      687.48      755.91     21.16 o 
  11  -3   4       13.38       14.41      3.23 o 
  12  -3   4       26.41       35.73      2.36 o 
  13  -3   4        0.39        2.08      1.78 o 
  14  -3   4        5.83        3.14      1.43 o 
 -15  -2   4        8.23        6.18      1.29 o 
 -14  -2   4      366.60      395.14      7.17 o 
 -13  -2   4      742.81      726.95     12.98 o 
 -12  -2   4        6.79        4.88      1.24 o 
 -11  -2   4       37.40       32.29      1.90 o 
 -10  -2   4      223.99      224.51      4.65 o 
  -9  -2   4      240.44      243.99      3.54 o 
  -8  -2   4       20.75       14.61      0.98 o 
  -7  -2   4      452.78      473.04     18.41 o 
  -6  -2   4     3167.34     3317.13    100.54 o 
  -5  -2   4      403.90      359.32      6.62 o 
  -4  -2   4      386.30      373.58     10.80 o 
  -3  -2   4      508.20      419.31      5.23 o 
  -2  -2   4     1036.03      888.57     35.12 o 
  -1  -2   4      291.38      292.29     13.80 o 
   0  -2   4     6446.41     6297.40    119.97 o 
   1  -2   4     1480.58     1377.51     39.76 o 
   2  -2   4     1836.66     1931.76     36.23 o 
   3  -2   4      978.47     1013.21     12.59 o 
   4  -2   4      515.93      561.99      7.20 o 
   5  -2   4      515.26      609.41      9.47 o 
   6  -2   4      247.32      281.24      4.83 o 
   7  -2   4        6.08        3.94      1.28 o 
   8  -2   4      308.47      318.20      6.06 o 
   9  -2   4      659.47      699.26     13.77 o 
  10  -2   4       72.01       76.73      2.77 o 
  11  -2   4       10.01        4.72      1.56 o 
  12  -2   4       14.30       19.12      1.97 o 
  13  -2   4       31.05       23.48      2.75 o 
  14  -2   4        0.28        0.00      1.41 o 
 -15  -1   4       50.82       43.66      3.00 o 
 -14  -1   4      216.53      211.04      5.97 o 
 -13  -1   4        3.10        0.00      1.77 o 
 -12  -1   4       71.66       53.73      7.26 o 
 -11  -1   4      270.66      246.85      4.84 o 
 -10  -1   4      124.58      120.72      3.90 o 
  -9  -1   4      188.51      173.86      4.05 o 
  -8  -1   4      374.30      355.25     11.35 o 
  -7  -1   4     1540.06     1615.75     44.14 o 
  -6  -1   4      343.35      379.90      5.02 o 
  -5  -1   4      372.79      423.22      4.86 o 
  -4  -1   4      823.56      873.97     18.08 o 
  -3  -1   4       88.74      100.85      1.58 o 
  -2  -1   4     6996.96     6234.27    205.39 o 
  -1  -1   4     1552.39     1380.61    100.96 o 
   0  -1   4    30480.32    32660.76   1155.27 o 
   1  -1   4     1148.22     1111.09     15.86 o 
   2  -1   4     4405.62     4544.34     68.96 o 
   3  -1   4      246.00      228.60      3.35 o 
   4  -1   4       86.12       76.00      3.76 o 
   5  -1   4      245.46      279.78      4.38 o 
   6  -1   4      386.22      379.42      6.41 o 
   7  -1   4       36.79       37.23      1.86 o 
   8  -1   4       18.90       21.22      2.65 o 
   9  -1   4      171.46      175.66      5.40 o 
  10  -1   4      122.40      132.82      4.20 o 
  11  -1   4       47.42       39.29      2.73 o 
  12  -1   4       23.67       29.65      3.07 o 
  13  -1   4        2.79        2.89      1.39 o 
  14  -1   4       52.55       43.04      3.09 o 
 -15   0   4        0.48        4.25      2.08 o 
 -14   0   4       93.36       94.54      3.29 o 
 -13   0   4       23.99       17.82      1.96 o 
 -12   0   4     1803.53     1810.12     75.63 o 
 -11   0   4      261.07      234.67      5.89 o 
 -10   0   4        2.68        3.00      1.23 o 
  -9   0   4      366.25      331.01     11.06 o 
  -8   0   4        2.56        1.64      0.93 o 
  -7   0   4        2.19        1.48      0.98 o 
  -6   0   4       10.03       19.02      1.76 o 
  -5   0   4     2017.54     2011.25     36.04 o 
  -4   0   4        9.73       14.87      1.22 o 
  -3   0   4      257.42      221.65      6.19 o 
  -2   0   4        3.85        2.20      1.26 o 
  -1   0   4     2436.60     2307.45     54.95 o 
   0   0   4     9334.24     8694.89    226.29 o 
   1   0   4       18.03       14.16      0.80 o 
   2   0   4      372.77      416.52      4.75 o 
   3   0   4      335.52      307.82      3.76 o 
   4   0   4     1958.04     2232.64     29.17 o 
   5   0   4      644.70      790.41      9.67 o 
   6   0   4      290.70      262.54      5.69 o 
   7   0   4        1.56        1.09      0.83 o 
   8   0   4       24.48       28.42      1.95 o 
   9   0   4       14.64       19.54      2.41 o 
  10   0   4       45.08       55.15      2.67 o 
  11   0   4      149.79      143.38      3.61 o 
  12   0   4       57.59       68.30      2.50 o 
  13   0   4        3.69        3.70      2.36 o 
  14   0   4        0.51        0.00      0.92 o 
 -15   1   4      189.00      155.95     11.49 o 
 -14   1   4       57.83       63.01      3.55 o 
 -13   1   4       24.14       25.07      2.26 o 
 -12   1   4      379.26      371.93     11.63 o 
 -11   1   4      785.22      759.65     17.21 o 
 -10   1   4      285.91      270.96     16.12 o 
  -9   1   4       14.50       21.50      1.49 o 
  -8   1   4      386.00      370.70     22.21 o 
  -7   1   4       27.10       37.04      2.44 o 
  -6   1   4       18.25       15.81      1.97 o 
  -5   1   4        3.86        9.35      1.24 o 
  -4   1   4      801.50      757.48     11.36 o 
  -3   1   4     6943.47     6779.41    167.64 o 
  -2   1   4     5335.98     4939.87    108.54 o 
  -1   1   4      357.03      302.40      6.39 o 
   0   1   4      388.18      345.29      6.47 o 
   1   1   4     1428.91     1463.71     34.59 o 
   2   1   4      997.63     1047.37     12.50 o 
   3   1   4      922.48      861.46     11.16 o 
   4   1   4     3273.80     3551.21     49.44 o 
   5   1   4     1572.66     1903.57     52.57 o 
   6   1   4      135.33      136.31      3.00 o 
   7   1   4      223.83      205.61      3.99 o 
   8   1   4       17.15       17.04      1.55 o 
   9   1   4      322.13      366.06      9.21 o 
  10   1   4      242.06      265.40     11.40 o 
  11   1   4        0.01        0.00      0.71 o 
  12   1   4        6.09        6.52      1.42 o 
  13   1   4        0.02        0.76      1.62 o 
  14   1   4        5.57        4.09      1.08 o 
 -15   2   4       39.31       34.62      2.42 o 
 -14   2   4        0.11        0.20      1.85 o 
 -13   2   4      107.77       92.68      3.21 o 
 -12   2   4      356.18      342.96     11.52 o 
 -11   2   4      524.20      463.43     21.64 o 
 -10   2   4      312.73      353.45     15.40 o 
  -9   2   4       10.98       11.62      2.55 o 
  -8   2   4        0.35        0.00      1.25 o 
  -7   2   4      583.16      664.52     12.72 o 
  -6   2   4     2102.34     2376.61     44.19 o 
  -5   2   4      205.68      209.50      4.95 o 
  -4   2   4       64.60       59.85      3.19 o 
  -3   2   4     3469.99     3382.59     70.78 o 
  -2   2   4    19954.91    19854.02    733.31 o 
  -1   2   4      271.22      208.25      3.78 o 
   0   2   4      792.59      817.71     17.46 o 
   1   2   4      229.40      216.97      2.78 o 
   2   2   4      427.06      440.46      7.21 o 
   3   2   4      501.97      587.41      7.33 o 
   4   2   4      755.14      829.54      8.21 o 
   5   2   4       73.25       87.51      3.30 o 
   6   2   4      917.86     1020.95     10.76 o 
   7   2   4      317.99      305.56      3.24 o 
   8   2   4        0.43        1.05      0.88 o 
   9   2   4       89.80       92.15      2.05 o 
  10   2   4        0.06        0.74      0.75 o 
  11   2   4      196.21      185.51      3.87 o 
  12   2   4        0.99        0.53      0.60 o 
  13   2   4        2.04        2.62      1.16 o 
 -15   3   4       43.09       58.21      3.99 o 
 -14   3   4      132.40      116.73      4.32 o 
 -13   3   4      164.69      165.92      7.92 o 
 -12   3   4        0.18        0.58      1.86 o 
 -11   3   4      175.88      164.25      4.60 o 
 -10   3   4      169.71      170.21      5.75 o 
  -9   3   4      234.27      203.23      6.34 o 
  -8   3   4       72.85       60.84      3.94 o 
  -7   3   4      145.84      115.60      5.75 o 
  -6   3   4       48.49       45.23      2.94 o 
  -5   3   4       99.95      109.91      3.80 o 
  -4   3   4      934.40      905.12     14.37 o 
  -3   3   4     3015.90     2943.01     55.33 o 
  -2   3   4      800.61      801.70     13.07 o 
  -1   3   4      348.13      359.96      5.07 o 
   0   3   4      642.73      695.21      8.73 o 
   1   3   4      361.50      343.61      4.22 o 
   2   3   4        4.34        3.62      0.57 o 
   3   3   4      124.12      144.12      2.72 o 
   4   3   4      536.50      577.04      7.87 o 
   5   3   4        0.05        0.77      0.55 o 
   6   3   4        3.61        3.57      0.53 o 
   7   3   4      129.93      144.93      2.98 o 
   8   3   4        2.11        3.12      0.49 o 
   9   3   4        9.80        8.35      1.13 o 
  10   3   4      340.88      352.58      4.75 o 
  11   3   4        1.76        1.71      1.49 o 
  12   3   4       35.44       32.34      3.51 o 
  13   3   4       17.53       22.76      6.93 o 
 -15   4   4       28.20       25.93      2.97 o 
 -14   4   4        8.28       14.40      3.36 o 
 -13   4   4        3.62        2.68      1.66 o 
 -12   4   4        9.68        5.47      1.86 o 
 -11   4   4       80.77       67.05      5.16 o 
 -10   4   4     1533.48     1600.07     34.03 o 
  -9   4   4      135.57      106.08      4.37 o 
  -8   4   4      215.73      209.97      9.02 o 
  -7   4   4      216.01      207.21      5.98 o 
  -6   4   4      217.51      232.42      5.20 o 
  -5   4   4      186.71      168.62     11.50 o 
  -4   4   4      144.44      148.47      3.62 o 
  -3   4   4     1046.08      979.89     15.35 o 
  -2   4   4       72.96       55.37      3.04 o 
  -1   4   4     1155.08     1138.15     17.54 o 
   0   4   4     5808.24     5575.19    122.62 o 
   1   4   4     2417.97     2335.90     48.06 o 
   2   4   4      580.65      571.03      7.39 o 
   3   4   4     4230.12     4009.46    112.54 o 
   4   4   4        5.32        5.43      1.65 o 
   5   4   4        3.45       10.72      4.37 o 
   6   4   4     1031.00     1079.74     19.61 o 
   7   4   4       23.34       21.77      2.31 o 
   8   4   4     2167.99     2320.06     50.68 o 
   9   4   4        3.62        2.05      0.42 o 
  10   4   4      456.87      426.79     16.83 o 
  11   4   4       13.81       12.48      1.25 o 
  12   4   4       12.71       14.13      2.64 o 
  13   4   4        5.70        5.67      3.39 o 
 -15   5   4        0.54        0.00      2.19 o 
 -14   5   4       35.62       41.31      2.99 o 
 -13   5   4       45.10       43.28      4.93 o 
 -12   5   4      656.05      623.32     17.57 o 
 -11   5   4      467.81      408.65     27.46 o 
 -10   5   4       12.30        5.40      2.42 o 
  -9   5   4      400.26      369.00     11.71 o 
  -8   5   4        2.98        3.18      3.38 o 
  -7   5   4       47.71       39.19      2.84 o 
  -6   5   4       15.77       16.60      2.32 o 
  -5   5   4     1157.37     1308.16     39.57 o 
  -4   5   4      609.89      620.84     12.03 o 
  -3   5   4       28.61       52.95      2.21 o 
  -2   5   4     1221.41     1221.62     19.06 o 
  -1   5   4      931.39     1014.97     18.16 o 
   0   5   4     1087.86     1166.11     18.57 o 
   1   5   4     1139.15     1140.55     16.43 o 
   2   5   4     2866.56     2858.84    109.15 o 
   3   5   4    10274.62    10402.30    435.97 o 
   4   5   4       18.32        5.83      2.99 o 
   5   5   4     1446.66     1456.86     35.55 o 
   6   5   4       70.99       66.09      2.64 o 
   7   5   4     2649.94     2823.72     74.51 o 
   8   5   4      977.13     1002.41     25.67 o 
   9   5   4       24.85       26.55      3.25 o 
  10   5   4        3.51        2.77      2.01 o 
  11   5   4        7.62       12.23      3.70 o 
  12   5   4       57.20       60.78      4.85 o 
  13   5   4        3.13        0.83      2.14 o 
 -14   6   4       42.83       41.12      3.19 o 
 -13   6   4      278.48      237.03     14.89 o 
 -12   6   4       64.41       65.22     10.39 o 
 -11   6   4       19.13        8.94      2.61 o 
 -10   6   4       86.89       85.35      6.13 o 
  -9   6   4      447.19      408.46     12.16 o 
  -8   6   4      183.76      169.94      9.29 o 
  -7   6   4      464.66      454.93     10.26 o 
  -6   6   4        3.39        0.30      1.89 o 
  -5   6   4       45.75       53.84      3.67 o 
  -4   6   4        0.18        1.12      2.21 o 
  -3   6   4      614.20      670.06     14.61 o 
  -2   6   4     1184.43     1220.03     25.91 o 
  -1   6   4      472.33      438.54     15.73 o 
   0   6   4      103.17      110.88      2.32 o 
   1   6   4       25.22       19.95      1.30 o 
   2   6   4       61.10       71.66      2.60 o 
   3   6   4       35.12       31.03      4.17 o 
   4   6   4     1126.43     1201.64     28.97 o 
   5   6   4      238.82      235.71      7.25 o 
   6   6   4      118.03      105.38      4.73 o 
   7   6   4       60.61       65.75      4.49 o 
   8   6   4       38.03       43.54      3.06 o 
   9   6   4     1796.87     2040.08     80.39 o 
  10   6   4      184.18      203.38      6.53 o 
  11   6   4       10.03        9.27      3.03 o 
  12   6   4        0.53        0.90      2.03 o 
 -14   7   4        2.75        4.62      3.67 o 
 -13   7   4       41.82       38.75      4.68 o 
 -12   7   4        0.04        0.00      2.29 o 
 -11   7   4       42.29       33.32      4.73 o 
 -10   7   4       14.57       20.87      3.80 o 
  -9   7   4       40.70       38.69      4.84 o 
  -8   7   4      394.43      431.39     13.05 o 
  -7   7   4       75.69       92.14      5.60 o 
  -6   7   4      431.92      427.16      9.74 o 
  -5   7   4      274.39      256.67      6.32 o 
  -4   7   4      567.84      683.72     12.64 o 
  -3   7   4       18.14       21.10      1.87 o 
  -2   7   4     1983.35     2098.53     40.17 o 
  -1   7   4      121.24      124.64      3.11 o 
   0   7   4     1286.24     1365.90     23.60 o 
   1   7   4       11.72       11.26      2.36 o 
   2   7   4       11.97       13.32      0.68 o 
   3   7   4       50.74       57.40      2.83 o 
   4   7   4       29.36       28.74      4.57 o 
   5   7   4      506.95      507.67     13.01 o 
   6   7   4        1.65        0.00      2.05 o 
   7   7   4      291.90      329.30     10.40 o 
   8   7   4        5.97        7.87      5.04 o 
   9   7   4       67.08       68.43      9.06 o 
  10   7   4      125.07      146.80      7.72 o 
  11   7   4        5.67        4.09      3.15 o 
  12   7   4       31.07       32.05      4.88 o 
 -14   8   4      117.39      135.48     10.08 o 
 -13   8   4        1.51        4.14      2.95 o 
 -12   8   4      128.57      126.61     15.00 o 
 -11   8   4       53.52       53.22      4.46 o 
 -10   8   4        8.40        6.26      2.67 o 
  -9   8   4       11.13        7.98      3.47 o 
  -8   8   4       25.18       26.47      3.35 o 
  -7   8   4       78.90       74.89      4.57 o 
  -6   8   4       98.50       88.53      8.35 o 
  -5   8   4      278.72      322.04      8.84 o 
  -4   8   4       37.39       26.68      2.40 o 
  -3   8   4       39.56       36.92      2.33 o 
  -2   8   4       95.88       67.09      7.40 o 
  -1   8   4     1919.95     2049.03     37.00 o 
   0   8   4      207.02      220.18      3.70 o 
   1   8   4      272.89      286.64     11.46 o 
   2   8   4        0.01        0.88      0.68 o 
   3   8   4      391.49      411.28      4.05 o 
   4   8   4       39.99       42.60      3.31 o 
   5   8   4       63.42       60.09      4.02 o 
   6   8   4      152.18      152.87      6.38 o 
   7   8   4       96.75       92.30      5.36 o 
   8   8   4      294.50      337.71     11.74 o 
   9   8   4      131.05      112.38      6.62 o 
  10   8   4       16.17       22.91      4.02 o 
  11   8   4       35.72       27.32      7.56 o 
 -13   9   4       24.92       18.45      4.93 o 
 -12   9   4        9.69       15.09      3.40 o 
 -11   9   4       50.85       46.76      4.39 o 
 -10   9   4       69.46       61.00      4.64 o 
  -9   9   4       55.66       54.83      7.47 o 
  -8   9   4      447.73      425.24     12.73 o 
  -7   9   4        0.00        4.86      2.72 o 
  -6   9   4       12.35       22.18      3.32 o 
  -5   9   4      118.29      120.98      5.32 o 
  -4   9   4       64.48       62.13      5.62 o 
  -3   9   4      143.19      142.31      5.43 o 
  -2   9   4      243.22      240.48      5.96 o 
  -1   9   4      106.65      114.34      3.08 o 
   0   9   4        4.32        3.28      1.34 o 
   1   9   4      290.34      321.96     15.25 o 
   2   9   4       73.25       73.61      1.89 o 
   3   9   4       23.20       20.54      0.57 o 
   4   9   4       82.45       73.24      4.41 o 
   5   9   4       94.80       97.81      5.20 o 
   6   9   4      274.77      304.70     10.24 o 
   7   9   4       13.19       12.36      3.07 o 
   8   9   4       42.84       42.84      4.49 o 
   9   9   4       10.66       15.12      3.54 o 
  10   9   4       48.85       61.58      9.29 o 
  11   9   4       75.33       96.15      7.09 o 
 -12  10   4        0.47        0.00      2.70 o 
 -11  10   4      170.62      157.89     10.79 o 
 -10  10   4      117.67       94.98      7.22 o 
  -9  10   4       37.41       43.78     11.54 o 
  -8  10   4        8.76        4.10      2.68 o 
  -7  10   4       95.01       78.61      7.32 o 
  -6  10   4       71.47       44.42      3.56 o 
  -5  10   4      117.65      116.08      6.01 o 
  -4  10   4      129.06      127.81      7.53 o 
  -3  10   4        4.19        4.77      2.52 o 
  -2  10   4      852.51      874.48     24.33 o 
  -1  10   4       66.46       69.45      2.59 o 
   0  10   4      931.80      935.01     15.36 o 
   1  10   4        1.83        4.46      1.09 o 
   2  10   4       46.44       57.11      2.64 o 
   3  10   4       43.46       43.19      1.23 o 
   4  10   4       59.33       68.12      4.49 o 
   5  10   4        0.23        1.89      2.36 o 
   6  10   4      211.27      189.04      7.88 o 
   7  10   4      214.39      225.50      8.98 o 
   8  10   4       92.13      106.86     10.08 o 
   9  10   4       30.23       43.78      8.03 o 
  10  10   4        4.06        1.65      2.83 o 
 -12  11   4       79.41       89.66     18.55 o 
 -11  11   4       16.58       16.54      3.71 o 
 -10  11   4       50.32       66.00     10.47 o 
  -9  11   4       21.74       29.48      3.99 o 
  -8  11   4      302.21      266.51     10.16 o 
  -7  11   4       82.38       75.91      6.42 o 
  -6  11   4      326.75      272.07     10.05 o 
  -5  11   4       42.37       43.50     10.43 o 
  -4  11   4      123.81      130.54      5.92 o 
  -3  11   4       30.03       38.84      4.13 o 
  -2  11   4       10.16       12.99      2.53 o 
  -1  11   4      104.65      109.76      3.35 o 
   0  11   4      827.96      825.61     13.88 o 
   1  11   4        1.12        3.13      1.62 o 
   2  11   4       98.76       93.15      2.64 o 
   3  11   4      208.49      180.52      3.27 o 
   4  11   4       11.62       10.24      2.99 o 
   5  11   4      902.53      873.36     24.84 o 
   6  11   4       12.90       12.05      3.15 o 
   7  11   4       15.70       21.81      6.22 o 
   8  11   4      135.45      153.02     12.05 o 
   9  11   4       20.09       27.40      4.33 o 
 -11  12   4        0.00        0.04      2.95 o 
 -10  12   4       63.20       50.66      8.31 o 
  -9  12   4        0.47        1.50      2.50 o 
  -8  12   4      246.90      247.98     10.87 o 
  -7  12   4       55.13       52.15      4.85 o 
  -6  12   4      140.06      141.30      9.48 o 
  -5  12   4      188.50      175.43      8.98 o 
  -4  12   4       53.76       54.98      4.36 o 
  -3  12   4      326.90      363.85     12.13 o 
  -2  12   4       21.09       24.13      2.89 o 
  -1  12   4      199.13      205.23      6.77 o 
   0  12   4      131.97      147.62      5.71 o 
   1  12   4       11.43        8.71      1.40 o 
   2  12   4       19.50       18.39      1.19 o 
   3  12   4      829.09      752.11     19.95 o 
   4  12   4       32.04       23.15      3.70 o 
   5  12   4        7.93        7.87      3.07 o 
   6  12   4       22.25       27.24      6.61 o 
   7  12   4       28.66       39.69      7.64 o 
   8  12   4       24.22       30.95      4.41 o 
 -10  13   4       60.19       58.29      7.41 o 
  -9  13   4       11.16        9.38      3.39 o 
  -8  13   4        5.99        8.90      3.20 o 
  -7  13   4      303.73      324.39     11.86 o 
  -6  13   4        8.01        9.75      2.78 o 
  -5  13   4       64.30       62.78      7.03 o 
  -4  13   4      139.65      146.73      6.92 o 
  -3  13   4       20.49       23.19      4.17 o 
  -2  13   4       56.28       52.52      3.80 o 
  -1  13   4      165.30      177.58      4.95 o 
   0  13   4       36.75       33.72      2.09 o 
   1  13   4       98.53      101.05      2.42 o 
   2  13   4      339.25      354.08      5.33 o 
   3  13   4      273.78      276.54      8.81 o 
   4  13   4        7.64        6.85      3.07 o 
   5  13   4        7.78        3.39      4.80 o 
   6  13   4        4.38        5.91      5.35 o 
   7  13   4        5.67        4.88      3.07 o 
  -8  14   4      102.85      100.22      7.05 o 
  -7  14   4        1.60        2.80      2.55 o 
  -6  14   4       27.69       40.31      3.85 o 
  -5  14   4        9.06        4.94      2.34 o 
  -4  14   4       68.49       70.33      4.88 o 
  -3  14   4      183.64      208.35      6.00 o 
  -2  14   4       91.18      101.00      4.23 o 
  -1  14   4      169.40      187.27     11.54 o 
   0  14   4        6.88        7.34      2.21 o 
   1  14   4        2.58        2.81      0.94 o 
   2  14   4       93.51      100.94      2.24 o 
   3  14   4      218.36      212.06     19.30 o 
   4  14   4       33.69       39.21      4.65 o 
   5  14   4        3.95        0.55      2.68 o 
  -6  15   4        4.03        6.84      3.10 o 
  -5  15   4        0.53        1.02      2.00 o 
  -4  15   4      331.80      329.15      8.93 o 
  -3  15   4       67.64       63.31      3.46 o 
  -2  15   4       44.87       46.88      9.96 o 
  -1  15   4       46.42       45.13      2.42 o 
   0  15   4        5.07        5.48      1.63 o 
   1  15   4        9.40        7.11      1.69 o 
   2  15   4       59.14       75.34      6.30 o 
   3  15   4       28.06       31.58      4.72 o 
  -1 -16   5        7.58       12.98      3.55 o 
   0 -16   5       22.58       19.42      4.14 o 
   1 -16   5        0.50        0.43      3.01 o 
  -5 -15   5       61.76       46.84      2.51 o 
  -4 -15   5       16.84       19.03      2.14 o 
  -3 -15   5       14.80       22.46      2.45 o 
  -2 -15   5      108.75      109.52      4.39 o 
  -1 -15   5       24.83       24.53      3.29 o 
   0 -15   5        6.69        8.46      4.84 o 
   1 -15   5       51.17       46.64      4.34 o 
   2 -15   5       17.86       21.05      4.64 o 
   3 -15   5       17.84       15.98      4.63 o 
   4 -15   5        1.19        1.54      2.89 o 
   5 -15   5       84.39       77.63      6.40 o 
  -7 -14   5       86.91       97.28      2.36 o 
  -6 -14   5       30.12       36.72      2.18 o 
  -5 -14   5       13.31       11.51      1.66 o 
  -4 -14   5        9.85       12.42      1.86 o 
  -3 -14   5      132.16      147.84      4.31 o 
  -2 -14   5        0.37        0.00      1.98 o 
  -1 -14   5      299.69      300.05     10.56 o 
   0 -14   5      261.03      286.22      9.05 o 
   1 -14   5        7.03        7.17      5.12 o 
   2 -14   5       15.03       11.83      3.58 o 
   3 -14   5      157.40      156.66     10.59 o 
   4 -14   5        8.70       10.48      3.56 o 
   5 -14   5      228.43      207.28     13.07 o 
   6 -14   5        0.22        0.00      2.72 o 
   7 -14   5        4.95        5.88      3.73 o 
  -9 -13   5       33.00       37.56      1.61 o 
  -8 -13   5       15.83       12.88      1.70 o 
  -7 -13   5       64.63       75.33      2.00 o 
  -6 -13   5       16.24       11.75      1.57 o 
  -5 -13   5        2.07        5.71      1.55 o 
  -4 -13   5       25.87       17.91      1.72 o 
  -3 -13   5       63.46       60.01      2.88 o 
  -2 -13   5       94.03       99.95      7.93 o 
  -1 -13   5      166.50      184.82      6.60 o 
   0 -13   5       50.23       68.56      5.72 o 
   1 -13   5      513.29      527.15     14.09 o 
   2 -13   5      323.24      318.68     16.57 o 
   3 -13   5      403.73      394.80     12.17 o 
   4 -13   5      395.56      412.26     19.97 o 
   5 -13   5       47.57       46.48      5.15 o 
   6 -13   5       49.86       39.42      6.12 o 
   7 -13   5       23.24       24.37      4.53 o 
   8 -13   5       89.29       88.52     11.74 o 
 -10 -12   5      204.23      233.65     11.02 o 
  -9 -12   5        2.70        2.05      0.90 o 
  -8 -12   5       10.83        8.16      1.66 o 
  -7 -12   5       67.89       52.50      1.91 o 
  -6 -12   5       26.74       24.24      2.56 o 
  -5 -12   5       79.10       75.33      3.02 o 
  -4 -12   5      342.30      292.25      8.67 o 
  -3 -12   5       21.58       18.32      2.19 o 
  -2 -12   5        9.57        7.21      2.88 o 
  -1 -12   5        5.32        2.89      2.70 o 
   0 -12   5      184.21      177.65      6.71 o 
   1 -12   5      730.15      795.93     22.27 o 
   2 -12   5      190.64      223.22     10.10 o 
   3 -12   5      213.66      219.14     11.30 o 
   4 -12   5      137.05      125.77      6.82 o 
   5 -12   5        6.93        2.37      3.51 o 
   6 -12   5       80.96       76.06      5.98 o 
   7 -12   5       45.50       54.75      6.87 o 
   8 -12   5        2.47        3.49      3.30 o 
   9 -12   5       75.22       74.07      6.39 o 
 -11 -11   5      141.61      119.21     10.28 o 
 -10 -11   5      162.36      134.29      4.81 o 
  -9 -11   5       16.16       16.42      1.26 o 
  -8 -11   5      230.18      243.26      8.87 o 
  -7 -11   5      107.72      106.65      3.71 o 
  -6 -11   5       66.80       60.31      3.06 o 
  -5 -11   5      241.67      239.63      6.26 o 
  -4 -11   5      188.70      177.96      6.81 o 
  -3 -11   5      329.35      318.44      7.56 o 
  -2 -11   5      758.34      792.70     19.39 o 
  -1 -11   5        2.89        2.50      3.92 o 
   0 -11   5      654.49      677.98     16.01 o 
   1 -11   5      113.04      113.70      5.90 o 
   2 -11   5      101.83       88.35      6.65 o 
   3 -11   5      229.39      204.57      9.65 o 
   4 -11   5      283.14      250.57     15.99 o 
   5 -11   5       65.92       52.55      4.92 o 
   6 -11   5       15.39       10.17      7.17 o 
   7 -11   5      194.49      193.75     10.50 o 
   8 -11   5        1.05        2.94      3.11 o 
   9 -11   5        2.64        2.15      3.01 o 
  10 -11   5        8.94       14.76      4.09 o 
 -12 -10   5       32.95       31.96      1.93 o 
 -11 -10   5       49.04       39.42      1.76 o 
 -10 -10   5        8.94        6.23      1.05 o 
  -9 -10   5        0.35        0.96      1.02 o 
  -8 -10   5       43.97       41.68      1.48 o 
  -7 -10   5      357.20      354.98      6.78 o 
  -6 -10   5       89.79       97.65      4.61 o 
  -5 -10   5      579.70      596.58     13.46 o 
  -4 -10   5      288.43      305.02      5.91 o 
  -3 -10   5     1143.19     1141.99     42.94 o 
  -2 -10   5     1247.81     1357.79     31.71 o 
  -1 -10   5       69.52       75.14      5.38 o 
   0 -10   5      422.31      470.88     17.58 o 
   1 -10   5        5.28        5.76      2.67 o 
   2 -10   5        2.41        1.75      2.45 o 
   3 -10   5      253.87      264.21     14.48 o 
   4 -10   5       74.38       59.22      4.89 o 
   5 -10   5       91.81       89.28      7.12 o 
   6 -10   5       22.92       18.43      4.60 o 
   7 -10   5      125.06      122.91      6.81 o 
   8 -10   5       11.68        8.11      3.39 o 
   9 -10   5        3.52        7.79      4.34 o 
  10 -10   5       24.15       25.02      3.10 o 
  11 -10   5       73.59       60.65      4.25 o 
 -12  -9   5       17.01       14.31      1.76 o 
 -11  -9   5      125.99      113.20      5.02 o 
 -10  -9   5       17.24       16.05      1.32 o 
  -9  -9   5       24.45       19.61      1.61 o 
  -8  -9   5      140.28      122.06      2.96 o 
  -7  -9   5       99.04       95.60      2.85 o 
  -6  -9   5       10.81       11.87      2.22 o 
  -5  -9   5       11.05       12.41      1.28 o 
  -4  -9   5       52.13       49.42      2.64 o 
  -3  -9   5        1.59        1.72      1.27 o 
  -2  -9   5     1139.25     1287.94     28.82 o 
  -1  -9   5       36.24       33.96      4.10 o 
   0  -9   5      231.10      228.34      8.75 o 
   1  -9   5      190.63      171.05      6.46 o 
   2  -9   5       29.13       28.93      4.38 o 
   3  -9   5        8.78        7.90      2.92 o 
   4  -9   5       34.84       37.68      4.20 o 
   5  -9   5      256.68      232.72     10.62 o 
   6  -9   5      207.18      185.75      7.82 o 
   7  -9   5       58.61       61.37      5.11 o 
   8  -9   5       17.82       13.06      4.41 o 
   9  -9   5       17.47        9.93      6.33 o 
  10  -9   5       35.79       36.40      3.30 o 
  11  -9   5       23.88       17.45      2.87 o 
 -13  -8   5       51.09       50.91      5.15 o 
 -12  -8   5       57.10       57.39      2.24 o 
 -11  -8   5      207.49      182.78      9.72 o 
 -10  -8   5       41.39       39.30      2.79 o 
  -9  -8   5      207.86      183.12      7.91 o 
  -8  -8   5      102.99       96.95      2.60 o 
  -7  -8   5      478.12      447.76      6.11 o 
  -6  -8   5       82.25       77.27      4.73 o 
  -5  -8   5      397.54      397.63     21.28 o 
  -4  -8   5        4.01        1.98      0.81 o 
  -3  -8   5      106.35      106.53      2.19 o 
  -2  -8   5        8.24        7.77      2.62 o 
  -1  -8   5       17.98       14.57      2.50 o 
   0  -8   5       19.41       14.73      2.61 o 
   1  -8   5      591.22      636.21     14.13 o 
   2  -8   5      123.79      121.87      5.53 o 
   3  -8   5      109.59      109.93      5.48 o 
   4  -8   5      782.02      832.55     21.59 o 
   5  -8   5      113.21      113.12     11.70 o 
   6  -8   5      282.10      262.98      9.22 o 
   7  -8   5      592.29      579.83     20.49 o 
   8  -8   5      873.86      859.90     24.11 o 
   9  -8   5      180.92      173.87      6.35 o 
  10  -8   5       10.21       10.68      2.81 o 
  11  -8   5        0.83        2.53      1.93 o 
  12  -8   5        0.30        1.47      2.31 o 
 -13  -7   5       12.45        9.54      1.42 o 
 -12  -7   5       73.54       62.94      3.32 o 
 -11  -7   5      230.66      195.02      6.57 o 
 -10  -7   5      188.83      175.26      6.49 o 
  -9  -7   5      819.89      799.31     13.82 o 
  -8  -7   5       35.31       38.13      1.58 o 
  -7  -7   5       41.18       36.64      1.65 o 
  -6  -7   5       24.60       23.55      1.08 o 
  -5  -7   5      177.98      167.08      3.93 o 
  -4  -7   5        0.42        0.00      1.18 o 
  -3  -7   5      130.81      109.74      3.12 o 
  -2  -7   5     1610.32     1733.21     36.19 o 
  -1  -7   5      803.25      883.83     18.97 o 
   0  -7   5      400.76      436.55     11.00 o 
   1  -7   5       90.55       92.97      7.05 o 
   2  -7   5      337.83      366.05      8.97 o 
   3  -7   5      105.99       99.84      4.98 o 
   4  -7   5      162.55      165.70      6.51 o 
   5  -7   5      136.66      133.30      6.06 o 
   6  -7   5      549.25      579.12     14.63 o 
   7  -7   5     4250.51     4653.10    129.96 o 
   8  -7   5       63.13       64.27      4.01 o 
   9  -7   5      926.65      969.18     20.99 o 
  10  -7   5       69.95       67.94      3.53 o 
  11  -7   5       76.67       74.26      3.88 o 
  12  -7   5       87.03       99.65      4.73 o 
 -14  -6   5      137.58      148.99     13.78 o 
 -13  -6   5       77.14       76.62      2.83 o 
 -12  -6   5       12.79       10.27      1.53 o 
 -11  -6   5        1.35        0.00      0.98 o 
 -10  -6   5       30.01       35.77      2.38 o 
  -9  -6   5      586.89      530.99     17.75 o 
  -8  -6   5      393.85      354.19      4.89 o 
  -7  -6   5     1279.74     1217.43     26.14 o 
  -6  -6   5       15.58       17.58      1.23 o 
  -5  -6   5      180.04      178.26      8.66 o 
  -4  -6   5        0.36        1.77      0.60 o 
  -3  -6   5      120.16      115.02      6.62 o 
  -2  -6   5      164.00      162.11      7.46 o 
  -1  -6   5      405.57      452.10     10.55 o 
   0  -6   5      118.09      123.85      5.08 o 
   1  -6   5      620.33      673.27     23.74 o 
   2  -6   5      810.36      853.63     16.42 o 
   3  -6   5      499.67      541.76     15.61 o 
   4  -6   5      791.43      780.23     21.34 o 
   5  -6   5       84.74       89.41      4.84 o 
   6  -6   5       59.58       58.82      4.33 o 
   7  -6   5      791.12      779.87     14.64 o 
   8  -6   5       20.98       16.56      2.33 o 
   9  -6   5     1653.92     1737.73     32.51 o 
  10  -6   5      420.37      437.17      8.87 o 
  11  -6   5        7.98        6.11      2.01 o 
  12  -6   5      160.19      155.98      5.15 o 
  13  -6   5       16.99       16.40      3.14 o 
 -14  -5   5       25.87       18.30      2.52 o 
 -13  -5   5       40.29       42.90      2.86 o 
 -12  -5   5        0.00        0.74      1.38 o 
 -11  -5   5       30.97       24.57      1.78 o 
 -10  -5   5      209.43      203.00      4.06 o 
  -9  -5   5        5.02        2.98      0.98 o 
  -8  -5   5      309.23      306.83      8.63 o 
  -7  -5   5        9.43       10.90      1.68 o 
  -6  -5   5      239.74      258.78      3.78 o 
  -5  -5   5     1369.15     1334.90     17.12 o 
  -4  -5   5       14.64       19.86      1.85 o 
  -3  -5   5       10.27       16.07      0.69 o 
  -2  -5   5     5270.74     5741.02    144.71 o 
  -1  -5   5      164.98      170.47      5.71 o 
   0  -5   5     4341.21     4677.68    111.96 o 
   1  -5   5      521.22      541.84     10.62 o 
   2  -5   5      183.34      181.83      5.79 o 
   3  -5   5       15.75       25.27      4.70 o 
   4  -5   5     1062.63     1198.99     25.78 o 
   5  -5   5        0.03        1.49      1.19 o 
   6  -5   5      177.86      180.99      4.83 o 
   7  -5   5     1059.15     1101.60     18.81 o 
   8  -5   5        0.74        0.00      1.88 o 
   9  -5   5      632.21      644.54     12.36 o 
  10  -5   5      155.86      166.26      6.34 o 
  11  -5   5       38.25       46.05      2.92 o 
  12  -5   5        1.71        0.00      1.50 o 
  13  -5   5       35.62       41.48      3.89 o 
 -15  -4   5        1.53        2.15      1.91 o 
 -14  -4   5       63.08       57.92      4.80 o 
 -13  -4   5       40.12       37.91      2.33 o 
 -12  -4   5      191.48      181.95      4.46 o 
 -11  -4   5      121.79      121.66      6.42 o 
 -10  -4   5      385.87      365.91      7.28 o 
  -9  -4   5      107.88      100.83      5.04 o 
  -8  -4   5      291.23      242.59     10.60 o 
  -7  -4   5       75.89       70.49      1.63 o 
  -6  -4   5       45.06       62.13      1.45 o 
  -5  -4   5      563.16      565.23      7.37 o 
  -4  -4   5      132.75      143.63      3.11 o 
  -3  -4   5       25.44       23.22      0.63 o 
  -2  -4   5        0.51        0.90      1.34 o 
  -1  -4   5     2527.20     2827.57     59.03 o 
   0  -4   5     7243.73     7554.49    198.71 o 
   1  -4   5       52.60       68.34      3.50 o 
   2  -4   5      524.23      566.62     15.25 o 
   3  -4   5      144.76      153.19      2.72 o 
   4  -4   5      106.27       90.40      2.85 o 
   5  -4   5       19.82       15.14      1.57 o 
   6  -4   5      133.15      121.85      4.21 o 
   7  -4   5      477.75      441.46      8.04 o 
   8  -4   5      150.07      148.98      3.88 o 
   9  -4   5      113.32      118.82      3.64 o 
  10  -4   5      511.81      538.39     16.83 o 
  11  -4   5       99.52      110.26      5.70 o 
  12  -4   5       40.96       54.85      2.87 o 
  13  -4   5       37.14       40.33      3.30 o 
 -15  -3   5        1.21        0.00      1.85 o 
 -14  -3   5       26.17       30.72      2.97 o 
 -13  -3   5       42.80       42.77      2.51 o 
 -12  -3   5       62.85       61.06      2.00 o 
 -11  -3   5      343.28      324.36      6.33 o 
 -10  -3   5       54.28       57.22      3.82 o 
  -9  -3   5        1.92        1.48      1.21 o 
  -8  -3   5     1137.50     1214.06     54.11 o 
  -7  -3   5       45.92       40.90      1.93 o 
  -6  -3   5      206.43      232.67      3.83 o 
  -5  -3   5       13.29       22.43      1.24 o 
  -4  -3   5       82.07       93.17      1.40 o 
  -3  -3   5       10.83        3.24      4.49 o 
  -2  -3   5        0.95        2.60      3.62 o 
  -1  -3   5     2292.11     2406.53     60.54 o 
   0  -3   5      490.61      459.92     11.68 o 
   1  -3   5      366.45      386.04      5.38 o 
   2  -3   5     1606.10     1906.44     27.40 o 
   3  -3   5      180.87      184.96      3.97 o 
   4  -3   5     1548.77     1700.43     24.63 o 
   5  -3   5      125.27      101.00      2.65 o 
   6  -3   5      393.57      412.41      7.81 o 
   7  -3   5       34.66       35.01      1.94 o 
   8  -3   5       10.12        8.54      1.65 o 
   9  -3   5        6.33        5.72      1.80 o 
  10  -3   5       76.83       77.47      2.91 o 
  11  -3   5       91.74       76.62      3.01 o 
  12  -3   5        2.17        3.69      1.89 o 
  13  -3   5        0.00        0.21      1.68 o 
 -15  -2   5        0.97        1.79      1.43 o 
 -14  -2   5        9.10        6.73      2.30 o 
 -13  -2   5       44.81       51.18      2.77 o 
 -12  -2   5       16.82       18.20      1.80 o 
 -11  -2   5      130.56      123.61      3.15 o 
 -10  -2   5      109.90      106.24      2.31 o 
  -9  -2   5       92.45       79.50      2.09 o 
  -8  -2   5       80.23       95.22      1.84 o 
  -7  -2   5       41.89       41.04      1.18 o 
  -6  -2   5     2466.71     2676.23     94.93 o 
  -5  -2   5      130.77      157.10      7.29 o 
  -4  -2   5     1299.51     1306.09     38.00 o 
  -3  -2   5      833.76      740.36      9.08 o 
  -2  -2   5      180.42      186.66      6.93 o 
  -1  -2   5      162.39      132.60      9.45 o 
   0  -2   5       87.93       78.87      1.39 o 
   1  -2   5      205.41      214.93      3.23 o 
   2  -2   5      174.74      175.69      2.88 o 
   3  -2   5      734.43      794.70     10.77 o 
   4  -2   5     1784.44     2058.41     30.69 o 
   5  -2   5       93.26       86.62      2.59 o 
   6  -2   5        3.15        5.69      1.75 o 
   7  -2   5      707.31      776.65     11.20 o 
   8  -2   5       44.98       47.24      2.76 o 
   9  -2   5      145.85      121.66      6.19 o 
  10  -2   5       50.59       52.40      3.89 o 
  11  -2   5      229.94      243.93      7.86 o 
  12  -2   5        1.13        3.33      1.48 o 
  13  -2   5        3.42        3.96      1.45 o 
 -15  -1   5        0.61        1.28      1.73 o 
 -14  -1   5      116.37      126.54      5.47 o 
 -13  -1   5        5.05        6.06      1.34 o 
 -12  -1   5     1587.10     1529.99     34.14 o 
 -11  -1   5      203.65      206.17      7.21 o 
 -10  -1   5       12.02       13.96      1.34 o 
  -9  -1   5      205.03      207.60      4.98 o 
  -8  -1   5      161.74      170.67      3.31 o 
  -7  -1   5      188.51      184.79      2.92 o 
  -6  -1   5     1434.69     1524.26     20.89 o 
  -5  -1   5     3496.08     3665.71    126.81 o 
  -4  -1   5     1888.17     1856.79     32.54 o 
  -3  -1   5       93.05       63.72      2.68 o 
  -2  -1   5     5199.63     4593.87    137.65 o 
  -1  -1   5      143.17      111.32      4.37 o 
   0  -1   5      112.43       99.19      3.39 o 
   1  -1   5      114.52      119.76      2.99 o 
   2  -1   5        1.36        0.00      0.46 o 
   3  -1   5      900.77     1001.71     12.80 o 
   4  -1   5     1464.60     1716.02     28.26 o 
   5  -1   5     1561.61     1717.64     28.22 o 
   6  -1   5      169.53      173.73      3.14 o 
   7  -1   5      547.84      589.62      9.81 o 
   8  -1   5      449.84      442.57      7.54 o 
   9  -1   5       89.97       93.44      4.04 o 
  10  -1   5       88.11       92.01      2.94 o 
  11  -1   5      370.40      360.62      6.00 o 
  12  -1   5      247.71      256.43      5.21 o 
  13  -1   5       83.25       90.03      2.60 o 
 -15   0   5      446.26      484.60     15.63 o 
 -14   0   5        1.81        0.57      1.41 o 
 -13   0   5      162.16      152.56      4.74 o 
 -12   0   5      304.26      335.31      9.51 o 
 -11   0   5      766.33      725.52     10.92 o 
 -10   0   5      179.28      180.78      3.49 o 
  -9   0   5      136.68      127.24      2.82 o 
  -8   0   5       68.52       76.66      3.83 o 
  -7   0   5      479.16      516.64     15.32 o 
  -6   0   5      930.25      938.90     16.24 o 
  -5   0   5      942.02      978.01     18.32 o 
  -4   0   5      643.51      577.33     16.77 o 
  -3   0   5     2169.20     2193.99     37.52 o 
  -2   0   5      187.14      182.97      7.01 o 
  -1   0   5     2925.94     2849.13     72.94 o 
   0   0   5     1287.55     1173.84     38.12 o 
   1   0   5     3545.74     3401.43     53.49 o 
   2   0   5       10.07       13.33      0.94 o 
   3   0   5     4712.70     5325.92     86.72 o 
   4   0   5     3250.95     3862.72     71.38 o 
   5   0   5     1279.94     1386.95     21.13 o 
   6   0   5      670.73      739.62     12.82 o 
   7   0   5       79.66       83.70      2.06 o 
   8   0   5       52.81       56.54      4.21 o 
   9   0   5      224.50      207.09      9.89 o 
  10   0   5      548.23      542.29     13.13 o 
  11   0   5       43.08       42.78      2.08 o 
  12   0   5      153.13      151.30      3.35 o 
  13   0   5       82.86       98.44      2.73 o 
 -15   1   5        0.77        3.07      1.70 o 
 -14   1   5        6.67        5.24      1.65 o 
 -13   1   5      146.60      151.90      7.08 o 
 -12   1   5       26.44       15.56      2.01 o 
 -11   1   5      624.44      692.84     11.67 o 
 -10   1   5      652.55      601.75     21.40 o 
  -9   1   5      101.61       91.77      4.65 o 
  -8   1   5      128.49      113.24      3.81 o 
  -7   1   5     1403.47     1339.30     24.42 o 
  -6   1   5        4.56        6.07      1.59 o 
  -5   1   5      102.60       94.30      2.58 o 
  -4   1   5       89.38       93.17      2.39 o 
  -3   1   5      157.27      131.39      3.38 o 
  -2   1   5        3.22        6.65      0.97 o 
  -1   1   5       94.58       65.38      2.36 o 
   0   1   5      789.41      752.76     10.32 o 
   1   1   5       80.24       68.02      1.82 o 
   2   1   5     4634.99     4638.34    129.38 o 
   3   1   5     8592.24     9074.12    178.70 o 
   4   1   5        8.13       19.13      1.34 o 
   5   1   5       52.82       51.56      1.94 o 
   6   1   5      207.87      209.34      4.61 o 
   7   1   5       34.04       49.08      2.41 o 
   8   1   5       50.90       53.59      2.34 o 
   9   1   5        3.84        5.61      1.05 o 
  10   1   5      215.17      221.44      4.84 o 
  11   1   5       73.75       75.38      1.80 o 
  12   1   5       44.94       44.23      2.03 o 
  13   1   5       65.20       55.53      4.47 o 
 -15   2   5        0.37        1.04      1.95 o 
 -14   2   5       64.69       60.95      5.14 o 
 -13   2   5      130.25      106.89      6.06 o 
 -12   2   5        0.39        0.46      1.23 o 
 -11   2   5        8.32        9.08      1.92 o 
 -10   2   5       18.60       15.76      5.06 o 
  -9   2   5      857.21      902.54     19.01 o 
  -8   2   5        3.39       12.67      1.80 o 
  -7   2   5       46.55       45.07      3.82 o 
  -6   2   5      356.52      392.49      8.18 o 
  -5   2   5     2074.36     2041.20     44.93 o 
  -4   2   5     2322.56     2306.42     46.46 o 
  -3   2   5       40.00       48.30      3.31 o 
  -2   2   5     3508.65     3313.45     63.24 o 
  -1   2   5      400.88      365.54      6.23 o 
   0   2   5      159.63      140.48      3.07 o 
   1   2   5     1338.82     1265.66     15.24 o 
   2   2   5      615.11      662.67      9.74 o 
   3   2   5      128.66      145.69      2.70 o 
   4   2   5       40.73       37.82      2.08 o 
   5   2   5      631.38      693.55     13.03 o 
   6   2   5      973.30     1093.66     20.05 o 
   7   2   5      234.99      243.01      7.74 o 
   8   2   5       11.02       11.77      0.79 o 
   9   2   5       27.32       33.52      1.56 o 
  10   2   5      141.07      134.45      2.29 o 
  11   2   5       52.79       45.09      1.64 o 
  12   2   5        0.02        0.96      0.72 o 
  13   2   5       12.12       16.77      3.94 o 
 -15   3   5       55.38       57.04      3.06 o 
 -14   3   5       25.95       24.63      3.92 o 
 -13   3   5       14.14       16.83      2.03 o 
 -12   3   5       14.59       12.32      1.84 o 
 -11   3   5      258.28      248.28     13.63 o 
 -10   3   5      233.96      245.07      6.79 o 
  -9   3   5       56.82       49.99      4.12 o 
  -8   3   5     1265.36     1319.33     27.02 o 
  -7   3   5     1298.96     1366.44     29.29 o 
  -6   3   5       22.50       21.73      1.83 o 
  -5   3   5      209.72      185.53      6.93 o 
  -4   3   5       70.28       65.67      2.32 o 
  -3   3   5      302.76      287.55      4.92 o 
  -2   3   5      211.41      220.92      3.62 o 
  -1   3   5     1077.91      984.28     19.60 o 
   0   3   5      854.26      834.69     11.66 o 
   1   3   5       25.25       24.26      2.28 o 
   2   3   5     2162.57     2061.09     42.25 o 
   3   3   5     3536.35     3580.13     56.08 o 
   4   3   5      293.75      306.77      3.98 o 
   5   3   5        0.22        0.97      0.73 o 
   6   3   5       14.30       12.47      1.13 o 
   7   3   5       45.59       44.82      1.18 o 
   8   3   5       51.43       52.19      1.04 o 
   9   3   5      100.09       91.41      1.66 o 
  10   3   5      479.20      475.15      9.81 o 
  11   3   5        0.10        0.30      0.87 o 
  12   3   5        0.40        0.00      0.83 o 
  13   3   5        0.26        4.57      3.31 o 
 -15   4   5      214.00      212.38     11.57 o 
 -14   4   5       15.95       14.74      2.16 o 
 -13   4   5       44.86       56.24      3.01 o 
 -12   4   5       22.04       13.16      3.46 o 
 -11   4   5       51.67       70.02      4.66 o 
 -10   4   5      331.55      350.15     17.02 o 
  -9   4   5        0.29        1.89      2.11 o 
  -8   4   5      664.15      665.90     13.38 o 
  -7   4   5      174.52      162.05      5.31 o 
  -6   4   5      475.25      470.45      8.84 o 
  -5   4   5     2299.57     2444.93     50.11 o 
  -4   4   5     3554.76     3642.41     82.18 o 
  -3   4   5       48.15       54.46      2.45 o 
  -2   4   5      202.07      212.14      4.35 o 
  -1   4   5       88.96      101.07     11.70 o 
   0   4   5      425.86      430.25      5.43 o 
   1   4   5      274.19      295.56      3.95 o 
   2   4   5      378.74      358.27     13.02 o 
   3   4   5        4.87       12.00      0.62 o 
   4   4   5      167.55      172.98      4.12 o 
   5   4   5       72.36       64.27      3.31 o 
   6   4   5      255.56      286.11      8.11 o 
   7   4   5      222.76      217.77      6.07 o 
   8   4   5      219.89      234.98      6.04 o 
   9   4   5      284.50      296.58      7.38 o 
  10   4   5       58.88       61.67      4.41 o 
  11   4   5       19.89       14.56      4.37 o 
  12   4   5       12.20       14.68      3.36 o 
 -15   5   5       36.60       50.59      5.23 o 
 -14   5   5       17.67       13.67      2.27 o 
 -13   5   5       85.75       77.92      4.67 o 
 -12   5   5      126.87      161.24     11.03 o 
 -11   5   5      236.30      187.97     10.32 o 
 -10   5   5      177.43      180.46     10.29 o 
  -9   5   5      563.79      559.96     15.28 o 
  -8   5   5       32.30       33.26      2.95 o 
  -7   5   5      615.99      562.76     12.94 o 
  -6   5   5       37.81       38.03      2.72 o 
  -5   5   5       27.82       31.93      8.19 o 
  -4   5   5      124.40      157.58      6.19 o 
  -3   5   5     1324.81     1373.66     23.36 o 
  -2   5   5     2113.79     2353.29     44.52 o 
  -1   5   5      431.44      399.17      6.50 o 
   0   5   5        8.91       14.10      0.83 o 
   1   5   5       11.42       10.91      1.02 o 
   2   5   5        0.08        0.04      0.70 o 
   3   5   5       85.57       80.74      1.15 o 
   4   5   5      259.94      257.71      6.85 o 
   5   5   5        1.98        0.08      1.42 o 
   6   5   5      426.93      424.53     11.74 o 
   7   5   5      369.61      383.25     20.05 o 
   8   5   5      309.19      320.81     18.63 o 
   9   5   5      173.69      177.78     10.24 o 
  10   5   5      175.79      198.35      7.38 o 
  11   5   5      166.82      172.62      7.88 o 
  12   5   5        0.15        0.68      2.64 o 
 -14   6   5       14.24       11.51      3.13 o 
 -13   6   5       10.52       13.10      3.02 o 
 -12   6   5       10.76       10.30      2.80 o 
 -11   6   5        1.39        3.24      3.93 o 
 -10   6   5       26.33       22.99      4.21 o 
  -9   6   5      718.46      746.30     22.43 o 
  -8   6   5      197.82      188.25      8.47 o 
  -7   6   5      518.72      543.69     11.66 o 
  -6   6   5      155.27      189.05      5.24 o 
  -5   6   5        1.15        2.15      1.49 o 
  -4   6   5      360.54      347.05      7.76 o 
  -3   6   5        0.24        1.08      1.23 o 
  -2   6   5       35.26       39.16      2.89 o 
  -1   6   5       58.03       45.90      2.51 o 
   0   6   5       47.48       44.33      1.63 o 
   1   6   5      426.00      415.46      6.16 o 
   2   6   5      297.67      293.92      4.30 o 
   3   6   5     1295.68     1207.29     37.61 o 
   4   6   5      115.60      110.42      4.41 o 
   5   6   5       19.30       20.71      2.60 o 
   6   6   5       23.69       28.35      3.31 o 
   7   6   5      655.72      660.84     18.92 o 
   8   6   5      251.63      275.07      9.93 o 
   9   6   5      449.59      499.76     27.81 o 
  10   6   5      286.74      317.21     22.65 o 
  11   6   5        6.37        3.38      2.75 o 
  12   6   5       43.02       57.73      7.09 o 
 -14   7   5        9.59        5.87      2.91 o 
 -13   7   5        0.66        0.00      3.05 o 
 -12   7   5      219.15      184.39     15.63 o 
 -11   7   5        2.55        2.24      2.27 o 
 -10   7   5      345.11      305.07      8.95 o 
  -9   7   5        0.04        0.00      2.24 o 
  -8   7   5       20.11       16.61      3.63 o 
  -7   7   5       42.14       49.99      4.54 o 
  -6   7   5      376.70      386.64     18.01 o 
  -5   7   5       60.54       71.02      4.20 o 
  -4   7   5     1206.21     1318.84     26.51 o 
  -3   7   5      220.57      209.37      5.91 o 
  -2   7   5       56.16       44.10      1.96 o 
  -1   7   5        0.51        0.46      1.06 o 
   0   7   5       53.98       61.66      2.05 o 
   1   7   5      113.37      120.34      2.72 o 
   2   7   5        8.61        6.76      0.70 o 
   3   7   5       63.19       51.29      2.87 o 
   4   7   5      407.62      388.19     10.32 o 
   5   7   5      423.54      464.62     13.00 o 
   6   7   5      764.28      748.42     20.74 o 
   7   7   5       95.46       83.08      5.28 o 
   8   7   5      150.98      148.14      7.64 o 
   9   7   5       24.04       21.58      6.93 o 
  10   7   5       44.05       43.94      5.04 o 
  11   7   5       49.36       51.81      5.51 o 
 -14   8   5        5.47        3.14      3.12 o 
 -13   8   5        4.59        2.81      3.50 o 
 -12   8   5      126.96      114.71      7.52 o 
 -11   8   5      532.74      495.15     37.08 o 
 -10   8   5       18.20       21.87      5.79 o 
  -9   8   5      383.80      353.19     14.02 o 
  -8   8   5       31.38       27.52      3.27 o 
  -7   8   5      436.07      437.47     10.75 o 
  -6   8   5      325.06      289.93      7.61 o 
  -5   8   5       71.43       63.64      3.40 o 
  -4   8   5      587.15      624.98     13.01 o 
  -3   8   5        0.04        1.71      1.34 o 
  -2   8   5        0.04        0.06      1.34 o 
  -1   8   5       58.30       51.71      2.25 o 
   0   8   5      774.76      809.19     53.16 o 
   1   8   5      190.93      181.67      6.93 o 
   2   8   5      317.40      328.75      4.17 o 
   3   8   5        8.41        4.38      1.14 o 
   4   8   5        1.18        2.20      3.54 o 
   5   8   5       20.95       20.63      5.43 o 
   6   8   5      166.23      155.40     10.71 o 
   7   8   5        1.37        3.86      4.49 o 
   8   8   5       24.10       38.03      4.49 o 
   9   8   5        0.17        2.83      2.83 o 
  10   8   5        1.94        1.89      2.83 o 
  11   8   5        1.14        3.39      5.51 o 
 -13   9   5        1.71        0.00      3.03 o 
 -12   9   5       26.95       32.65      7.99 o 
 -11   9   5       18.37       15.40      3.35 o 
 -10   9   5       11.29       13.86      4.08 o 
  -9   9   5      246.52      227.62     12.37 o 
  -8   9   5        1.34        0.64      2.00 o 
  -7   9   5      445.05      430.86     17.69 o 
  -6   9   5      325.35      333.71      9.98 o 
  -5   9   5        1.20        1.98      2.17 o 
  -4   9   5      226.39      218.70     10.56 o 
  -3   9   5       47.80       37.91      2.46 o 
  -2   9   5      159.33      146.11      4.34 o 
  -1   9   5      385.29      381.27      7.80 o 
   0   9   5       97.63      103.20      3.50 o 
   1   9   5      261.82      275.13      4.59 o 
   2   9   5      108.21       93.99      2.00 o 
   3   9   5      796.50      787.17     17.70 o 
   4   9   5      567.44      597.44     16.79 o 
   5   9   5      190.43      208.49      8.03 o 
   6   9   5       80.96       62.92      4.72 o 
   7   9   5      161.12      173.19      7.95 o 
   8   9   5       53.26       37.88      4.57 o 
   9   9   5       41.45       36.54      4.72 o 
  10   9   5       69.22       61.50      9.76 o 
 -12  10   5       12.35       13.84      3.48 o 
 -11  10   5       23.50       23.59      4.84 o 
 -10  10   5       26.34       27.29      3.88 o 
  -9  10   5      722.62      711.24     29.80 o 
  -8  10   5        7.99        7.81      3.10 o 
  -7  10   5      168.46      153.60      6.76 o 
  -6  10   5      156.20      162.18      6.48 o 
  -5  10   5       21.72       16.77      4.29 o 
  -4  10   5        0.05        0.00      1.40 o 
  -3  10   5      335.90      333.61      7.21 o 
  -2  10   5       12.01       17.33      2.18 o 
  -1  10   5      488.26      467.32      9.50 o 
   0  10   5      103.46       91.55      2.42 o 
   1  10   5      154.90      194.08      3.60 o 
   2  10   5      619.40      693.75     27.85 o 
   3  10   5      339.83      322.67      8.20 o 
   4  10   5       71.03       90.80      5.35 o 
   5  10   5      108.52      100.02      5.83 o 
   6  10   5      188.05      184.70      8.27 o 
   7  10   5      287.24      313.60     11.26 o 
   8  10   5        0.26        0.00      2.91 o 
   9  10   5        6.22       12.20      6.30 o 
 -12  11   5        0.21        0.00      3.37 o 
 -11  11   5        1.19        5.62      5.22 o 
 -10  11   5       25.50       18.84      3.63 o 
  -9  11   5       30.13       35.89      4.11 o 
  -8  11   5       60.90       60.04      4.46 o 
  -7  11   5       58.40       50.74      3.92 o 
  -6  11   5      315.65      313.15     11.07 o 
  -5  11   5      124.36      111.32      7.42 o 
  -4  11   5       80.26       74.49      6.22 o 
  -3  11   5      224.75      200.45      5.24 o 
  -2  11   5      109.15      108.97      4.04 o 
  -1  11   5      296.30      318.17      7.20 o 
   0  11   5        0.51        0.00      0.83 o 
   1  11   5       65.09       76.11      2.91 o 
   2  11   5      390.52      390.57     10.31 o 
   3  11   5      181.54      165.63      7.69 o 
   4  11   5       85.64       87.49      5.51 o 
   5  11   5       21.66       28.43      4.02 o 
   6  11   5       31.47       39.29      4.41 o 
   7  11   5        9.86        7.09      3.07 o 
   8  11   5       26.34       24.49      7.09 o 
 -11  12   5        6.19        4.43      3.16 o 
 -10  12   5       21.11       23.00      3.94 o 
  -9  12   5        0.70        2.62      2.61 o 
  -8  12   5      383.73      389.59     30.10 o 
  -7  12   5       78.07       70.12      5.84 o 
  -6  12   5        0.34        0.64      2.60 o 
  -5  12   5        0.00        0.90      3.54 o 
  -4  12   5        1.21        0.00      2.80 o 
  -3  12   5      121.40      125.55      4.20 o 
  -2  12   5       79.92       76.52      3.47 o 
  -1  12   5      212.43      223.58      4.88 o 
   0  12   5      103.79       95.29      2.49 o 
   1  12   5        0.53        2.31      1.35 o 
   2  12   5       12.53       15.07      2.20 o 
   3  12   5       96.60       84.76      1.76 o 
   4  12   5       17.99       17.64      3.54 o 
   5  12   5       46.16       41.73      4.49 o 
   6  12   5       33.28       40.40      4.65 o 
   7  12   5        2.06        2.20      4.72 o 
  -9  13   5      160.79      161.21      8.63 o 
  -8  13   5       98.48       87.14      6.25 o 
  -7  13   5       17.62       16.80      3.69 o 
  -6  13   5        4.39        0.00      2.57 o 
  -5  13   5        1.06        2.32      2.63 o 
  -4  13   5       17.72       19.88      3.35 o 
  -3  13   5        0.04        0.00      1.53 o 
  -2  13   5       44.22       51.80      2.62 o 
  -1  13   5       77.17       77.08      4.61 o 
   0  13   5       32.12       27.43      1.85 o 
   1  13   5        3.84        3.83      1.44 o 
   2  13   5      109.69      106.62      4.23 o 
   3  13   5       28.42       31.17      2.48 o 
   4  13   5       10.40       11.26      3.39 o 
   5  13   5      151.98      168.22      8.51 o 
   6  13   5        0.01        4.57      3.07 o 
  -8  14   5       18.81       19.46      3.62 o 
  -7  14   5        0.06        0.00      3.11 o 
  -6  14   5       28.64       33.76      6.01 o 
  -5  14   5        0.11        0.00      3.57 o 
  -4  14   5       74.26       80.25      3.95 o 
  -3  14   5       98.91       94.00      4.36 o 
  -2  14   5       77.84       83.43      3.20 o 
  -1  14   5       78.61       75.94      4.41 o 
   0  14   5        1.99        3.31      1.73 o 
   1  14   5       26.53       27.38      2.72 o 
   2  14   5       60.63       59.88      3.87 o 
   3  14   5       14.26       10.55      3.70 o 
   4  14   5       38.10       36.62      4.80 o 
  -6  15   5      182.83      164.96      6.56 o 
  -5  15   5        9.92        6.42      2.80 o 
  -4  15   5      506.42      516.21     43.65 o 
  -3  15   5       16.76       12.33      2.08 o 
  -2  15   5       18.52       21.60      3.23 o 
  -1  15   5       93.34      103.20      5.20 o 
   0  15   5       12.69        9.34      1.27 o 
   1  15   5       11.46        7.37      1.00 o 
   2  15   5        6.80        9.68      6.30 o 
  -4 -15   6       34.69       43.61      2.44 o 
  -3 -15   6       84.88       77.89      6.35 o 
  -2 -15   6       21.49       23.60      1.88 o 
  -1 -15   6       16.01       13.27      3.73 o 
   0 -15   6        4.49        3.28      2.64 o 
   1 -15   6       12.31       20.26      4.54 o 
   2 -15   6       11.16        6.91      4.25 o 
   3 -15   6       10.99        9.21      3.86 o 
   4 -15   6        9.93        5.71      3.54 o 
  -7 -14   6      139.26      169.56      5.23 o 
  -6 -14   6       53.72       61.55      4.41 o 
  -5 -14   6       13.30        6.32      2.38 o 
  -4 -14   6       57.94       54.87      2.45 o 
  -3 -14   6        6.17        5.17      1.26 o 
  -2 -14   6      172.26      165.19      6.36 o 
  -1 -14   6       29.63       23.50      4.24 o 
   0 -14   6       12.99       13.53      5.57 o 
   1 -14   6        6.75        2.68      2.67 o 
   2 -14   6      146.38      171.41     12.89 o 
   3 -14   6      172.22      171.66      8.21 o 
   4 -14   6       46.88       48.94      9.19 o 
   5 -14   6        0.34        1.26      3.01 o 
   6 -14   6        3.92        2.51      3.95 o 
  -8 -13   6      108.83      114.59      2.92 o 
  -7 -13   6        2.92        2.91      1.67 o 
  -6 -13   6        1.51        1.85      1.88 o 
  -5 -13   6        4.09        4.01      1.78 o 
  -4 -13   6       80.61       97.99      3.58 o 
  -3 -13   6      300.87      280.23     14.05 o 
  -2 -13   6      342.58      352.93      9.83 o 
  -1 -13   6      203.55      206.55      8.90 o 
   0 -13   6       58.33       59.81      5.84 o 
   1 -13   6      184.39      170.82      9.20 o 
   2 -13   6      507.35      515.76     15.23 o 
   3 -13   6      159.51      161.03      9.64 o 
   4 -13   6       63.90       60.49      5.65 o 
   5 -13   6      347.33      355.41     14.74 o 
   6 -13   6        0.43        0.00      4.16 o 
   7 -13   6        3.95        2.15      3.88 o 
 -10 -12   6       68.16       93.48      2.51 o 
  -9 -12   6        0.73        2.32      1.12 o 
  -8 -12   6       37.01       27.26      1.74 o 
  -7 -12   6       44.20       40.48      1.57 o 
  -6 -12   6       43.04       51.88      2.32 o 
  -5 -12   6      446.48      452.99      9.79 o 
  -4 -12   6        0.46        0.70      1.01 o 
  -3 -12   6        0.19        0.77      0.90 o 
  -2 -12   6       40.26       37.77      3.59 o 
  -1 -12   6       50.12       56.23      4.28 o 
   0 -12   6      136.24      128.40      6.04 o 
   1 -12   6      382.67      407.89     14.19 o 
   2 -12   6       50.93       59.29      6.27 o 
   3 -12   6       64.81       63.78      6.62 o 
   4 -12   6      194.15      163.05      9.52 o 
   5 -12   6       69.85       75.10      5.95 o 
   6 -12   6       26.56       37.55      4.95 o 
   7 -12   6        8.23       11.39      3.92 o 
   8 -12   6      310.94      297.10     23.32 o 
 -11 -11   6       10.54        8.20      1.30 o 
 -10 -11   6        0.00        1.66      0.85 o 
  -9 -11   6       40.65       40.48      1.99 o 
  -8 -11   6       17.67       18.35      1.97 o 
  -7 -11   6        6.15        7.97      1.02 o 
  -6 -11   6       39.01       40.17      5.04 o 
  -5 -11   6      355.50      373.01      6.93 o 
  -4 -11   6      136.30      130.63      8.74 o 
  -3 -11   6      117.59      123.60      4.45 o 
  -2 -11   6        4.45        9.79      3.19 o 
  -1 -11   6      226.01      223.80      7.49 o 
   0 -11   6      503.85      505.88     15.13 o 
   1 -11   6      432.31      439.50     14.56 o 
   2 -11   6      230.08      237.45      8.66 o 
   3 -11   6      163.38      123.42      7.89 o 
   4 -11   6      147.12      140.37      7.07 o 
   5 -11   6       92.23       98.26      7.75 o 
   6 -11   6      107.32       96.62      7.78 o 
   7 -11   6        0.25        0.00      2.95 o 
   8 -11   6       13.89       17.37      4.17 o 
   9 -11   6        3.70        1.78      1.96 o 
 -11 -10   6        2.03        3.36      1.22 o 
 -10 -10   6       41.67       42.85      2.21 o 
  -9 -10   6        9.65        7.71      1.20 o 
  -8 -10   6       78.40       68.12      4.20 o 
  -7 -10   6       42.35       45.69      1.86 o 
  -6 -10   6        5.44        5.73      2.00 o 
  -5 -10   6      686.34      648.78     11.55 o 
  -4 -10   6      382.60      379.21      9.34 o 
  -3 -10   6       68.74       78.45      2.07 o 
  -2 -10   6       46.84       46.76      3.86 o 
  -1 -10   6       67.17       65.86      4.50 o 
   0 -10   6       81.50       79.91      5.01 o 
   1 -10   6       36.16       40.70      5.29 o 
   2 -10   6       65.37       63.03      6.12 o 
   3 -10   6       61.29       55.89      5.67 o 
   4 -10   6       48.47       57.52      4.98 o 
   5 -10   6      311.03      277.59     11.86 o 
   6 -10   6      345.74      352.77     20.40 o 
   7 -10   6        6.30        8.59      4.61 o 
   8 -10   6      178.76      172.16     13.49 o 
   9 -10   6      133.18      131.16      5.20 o 
  10 -10   6        6.93        7.01      3.26 o 
 -12  -9   6       24.83       27.83      1.47 o 
 -11  -9   6       12.84       10.17      1.21 o 
 -10  -9   6        2.61        2.92      1.19 o 
  -9  -9   6      406.73      364.73     12.12 o 
  -8  -9   6      137.27      133.84      2.59 o 
  -7  -9   6       75.26       79.61      2.13 o 
  -6  -9   6      666.02      656.55     21.99 o 
  -5  -9   6       27.40       24.91      2.17 o 
  -4  -9   6        8.07        8.80      1.16 o 
  -3  -9   6       92.97       89.58      2.10 o 
  -2  -9   6      924.56     1006.78     21.47 o 
  -1  -9   6      493.11      548.94     14.92 o 
   0  -9   6      131.80      134.41      5.72 o 
   1  -9   6      115.27      113.55      6.94 o 
   2  -9   6       40.53       45.06      4.31 o 
   3  -9   6       72.23       78.68      5.26 o 
   4  -9   6       66.97       63.63      6.16 o 
   5  -9   6      156.99      154.30      7.06 o 
   6  -9   6        2.73        3.64      2.78 o 
   7  -9   6        0.02        0.00      5.09 o 
   8  -9   6        1.05        1.38      1.70 o 
   9  -9   6      326.30      306.98     11.97 o 
  10  -9   6      130.59      140.02      5.42 o 
  11  -9   6       19.95       23.08      4.01 o 
 -13  -8   6        1.45        1.80      1.21 o 
 -12  -8   6       49.89       38.11      6.06 o 
 -11  -8   6      121.75      118.46      4.51 o 
 -10  -8   6       20.83       20.78      1.70 o 
  -9  -8   6      223.55      225.54      6.21 o 
  -8  -8   6      565.16      552.99     11.40 o 
  -7  -8   6        3.03        4.50      0.98 o 
  -6  -8   6      254.46      216.54      5.40 o 
  -5  -8   6      368.17      333.94      6.66 o 
  -4  -8   6     1533.67     1491.75     35.90 o 
  -3  -8   6       30.22       34.20      1.86 o 
  -2  -8   6        9.52       11.42      3.12 o 
  -1  -8   6        7.18       11.67      2.67 o 
   0  -8   6      133.81      130.90      5.42 o 
   1  -8   6        0.44        1.12      3.77 o 
   2  -8   6       92.16       80.95      4.90 o 
   3  -8   6        3.88        5.82      3.58 o 
   4  -8   6       63.48       68.14      6.10 o 
   5  -8   6       36.24       33.67      4.14 o 
   6  -8   6        8.13       14.65      3.45 o 
   7  -8   6      322.44      329.10     16.73 o 
   8  -8   6       61.71       63.61      3.21 o 
   9  -8   6        0.01        0.00      1.48 o 
  10  -8   6        3.71        2.08      1.78 o 
  11  -8   6        7.76       11.83      2.59 o 
 -13  -7   6       12.14        7.20      1.81 o 
 -12  -7   6        1.94        1.99      1.36 o 
 -11  -7   6      324.55      295.97     12.65 o 
 -10  -7   6      295.37      289.25      8.36 o 
  -9  -7   6        0.03        1.59      1.17 o 
  -8  -7   6      885.79      885.50     13.51 o 
  -7  -7   6      512.04      488.69     12.90 o 
  -6  -7   6        7.58        8.73      0.83 o 
  -5  -7   6       39.26       37.21      2.24 o 
  -4  -7   6      364.24      337.42     10.80 o 
  -3  -7   6       55.30       48.27      1.75 o 
  -2  -7   6     1185.29     1307.32     25.72 o 
  -1  -7   6      584.99      629.25     15.47 o 
   0  -7   6       41.90       46.99      4.36 o 
   1  -7   6      204.64      230.81      7.06 o 
   2  -7   6        7.14        8.45      2.64 o 
   3  -7   6        5.95        9.03      2.78 o 
   4  -7   6       17.33       12.53      3.77 o 
   5  -7   6       15.21       13.36      3.89 o 
   6  -7   6      191.85      178.83      9.63 o 
   7  -7   6     1473.03     1489.18     27.64 o 
   8  -7   6      280.86      287.46      6.50 o 
   9  -7   6      283.66      291.40      7.70 o 
  10  -7   6        1.38        0.16      1.56 o 
  11  -7   6      176.91      175.95      7.22 o 
  12  -7   6        0.04        2.28      2.34 o 
 -14  -6   6       12.89       11.20      2.21 o 
 -13  -6   6        5.82        7.37      1.50 o 
 -12  -6   6      714.36      772.45     24.12 o 
 -11  -6   6       61.19       52.00      2.71 o 
 -10  -6   6       31.17       24.64      1.61 o 
  -9  -6   6      443.55      415.96      8.90 o 
  -8  -6   6      820.42      798.74     12.68 o 
  -7  -6   6      895.11      828.52     26.19 o 
  -6  -6   6        0.51        1.74      0.84 o 
  -5  -6   6      200.32      182.04      5.24 o 
  -4  -6   6       47.34       50.41      1.61 o 
  -3  -6   6       47.85       56.03      3.31 o 
  -2  -6   6      734.97      874.17     11.33 o 
  -1  -6   6       29.10       28.59      2.64 o 
   0  -6   6        4.79        3.10      1.86 o 
   1  -6   6      434.85      414.69      9.42 o 
   2  -6   6      159.13      185.82      6.01 o 
   3  -6   6      503.03      507.36     11.55 o 
   4  -6   6        0.27        4.94      2.72 o 
   5  -6   6       44.35       48.75      2.24 o 
   6  -6   6       87.38       83.55      3.94 o 
   7  -6   6        4.50        8.35      2.00 o 
   8  -6   6        0.07        1.56      1.98 o 
   9  -6   6      199.30      216.98      5.76 o 
  10  -6   6       14.48       15.99      2.76 o 
  11  -6   6      686.64      713.98     14.98 o 
  12  -6   6       21.31       26.33      3.79 o 
 -14  -5   6      139.65      152.74     10.28 o 
 -13  -5   6        0.50        0.00      1.46 o 
 -12  -5   6      324.52      333.08      9.37 o 
 -11  -5   6        3.93        4.72      1.43 o 
 -10  -5   6      623.20      564.24     17.74 o 
  -9  -5   6        1.94        2.85      1.34 o 
  -8  -5   6       13.51       17.02      1.18 o 
  -7  -5   6      437.28      408.98      7.39 o 
  -6  -5   6      912.08      913.56     21.16 o 
  -5  -5   6       19.13       11.30      0.97 o 
  -4  -5   6       81.12       83.86      2.48 o 
  -3  -5   6      758.28      782.27     12.66 o 
  -2  -5   6      274.60      261.30      4.22 o 
  -1  -5   6        0.17        4.03      2.19 o 
   0  -5   6        4.44       19.73      2.42 o 
   1  -5   6        2.90        6.30      2.47 o 
   2  -5   6       66.62       64.50      3.56 o 
   3  -5   6        0.12        0.57      1.02 o 
   4  -5   6      158.97      192.14      4.45 o 
   5  -5   6     1250.64     1252.83     24.73 o 
   6  -5   6      177.20      194.06      5.08 o 
   7  -5   6       60.05       63.77      3.09 o 
   8  -5   6      712.63      706.52     12.95 o 
   9  -5   6       18.52       22.96      2.19 o 
  10  -5   6      325.95      328.76      6.98 o 
  11  -5   6       23.63       24.94      2.88 o 
  12  -5   6      202.72      232.51      9.67 o 
 -15  -4   6       34.49       31.63      3.17 o 
 -14  -4   6       15.17       14.62      1.91 o 
 -13  -4   6       20.28       22.40      3.11 o 
 -12  -4   6      329.84      346.15      6.94 o 
 -11  -4   6      106.38       96.49      7.17 o 
 -10  -4   6      167.92      162.46      3.54 o 
  -9  -4   6      356.32      354.69      7.84 o 
  -8  -4   6       12.90       15.89      1.87 o 
  -7  -4   6      182.65      164.28      4.84 o 
  -6  -4   6     1672.97     1820.91     31.54 o 
  -5  -4   6       44.95       37.60      0.90 o 
  -4  -4   6       97.22       76.32      7.64 o 
  -3  -4   6       71.81       56.88      0.70 o 
  -2  -4   6       74.84       66.08      4.57 o 
  -1  -4   6       35.00       31.02      2.64 o 
   0  -4   6    10148.54    10727.34    257.81 o 
   1  -4   6       31.95       47.31      2.04 o 
   2  -4   6      781.44      873.71     11.34 o 
   3  -4   6       81.28       82.04      2.52 o 
   4  -4   6        2.39        2.94      1.10 o 
   5  -4   6       10.89        4.60      1.36 o 
   6  -4   6       61.91       50.82      2.76 o 
   7  -4   6      157.38      139.16      3.55 o 
   8  -4   6      497.35      508.84      9.52 o 
   9  -4   6      207.84      230.94      6.78 o 
  10  -4   6      183.70      192.53      4.75 o 
  11  -4   6       71.29       83.13      3.27 o 
  12  -4   6       82.39       97.56      4.92 o 
  13  -4   6        0.32        3.01      1.73 o 
 -15  -3   6        7.88        6.67      2.40 o 
 -14  -3   6        9.43        6.07      2.17 o 
 -13  -3   6       11.12       15.09      2.14 o 
 -12  -3   6      168.26      165.12      4.82 o 
 -11  -3   6      348.17      307.38      7.45 o 
 -10  -3   6      151.44      152.20      5.14 o 
  -9  -3   6       10.48       10.16      4.02 o 
  -8  -3   6       22.24       21.13      2.04 o 
  -7  -3   6     1055.82     1053.52     72.34 o 
  -6  -3   6        5.68        8.47      0.71 o 
  -5  -3   6      544.50      550.85      7.46 o 
  -4  -3   6       67.61       81.39      2.68 o 
  -3  -3   6     2325.65     2381.82     65.26 o 
  -2  -3   6     4311.00     4563.09    158.59 o 
  -1  -3   6     2832.59     3108.77     89.55 o 
   0  -3   6        9.95       19.66      2.15 o 
   1  -3   6      339.60      296.24      8.08 o 
   2  -3   6     1291.79     1305.56     21.43 o 
   3  -3   6     1028.19     1150.70     15.56 o 
   4  -3   6      474.53      549.08      8.05 o 
   5  -3   6      793.75      805.56     13.30 o 
   6  -3   6      109.58      129.46      3.64 o 
   7  -3   6       29.81       32.20      2.69 o 
   8  -3   6      259.71      268.90      5.21 o 
   9  -3   6       57.88       49.88      3.95 o 
  10  -3   6       31.12       35.89      3.81 o 
  11  -3   6        9.28       10.73      2.26 o 
  12  -3   6       14.61       22.95      5.61 o 
  13  -3   6       95.16      105.52      4.24 o 
 -15  -2   6      109.89      117.80      3.57 o 
 -14  -2   6       51.10       41.93      3.33 o 
 -13  -2   6       80.11       76.66      3.18 o 
 -12  -2   6       31.22       33.17      1.95 o 
 -11  -2   6       47.01       55.76      3.57 o 
 -10  -2   6      108.49      108.60      2.37 o 
  -9  -2   6       26.77       18.71      1.17 o 
  -8  -2   6        5.61        6.98      1.07 o 
  -7  -2   6      240.41      247.31     10.75 o 
  -6  -2   6      409.84      433.14     14.42 o 
  -5  -2   6      860.58      945.30     32.48 o 
  -4  -2   6      433.15      401.64      5.09 o 
  -3  -2   6      619.54      603.16     19.29 o 
  -2  -2   6       84.59       66.79      4.17 o 
  -1  -2   6      141.54      107.77      4.96 o 
   0  -2   6      673.77      697.70      9.94 o 
   1  -2   6     2150.92     2309.61     33.94 o 
   2  -2   6      628.48      660.23     10.28 o 
   3  -2   6     1298.10     1359.37     19.46 o 
   4  -2   6       40.34       33.14      1.59 o 
   5  -2   6      425.44      416.12      7.50 o 
   6  -2   6       98.47       89.20      2.43 o 
   7  -2   6      504.14      496.35      8.52 o 
   8  -2   6      242.50      237.41      7.38 o 
   9  -2   6      229.95      255.20     11.83 o 
  10  -2   6      418.10      419.87     13.65 o 
  11  -2   6      150.39      165.70      4.21 o 
  12  -2   6      120.06      117.16      4.62 o 
  13  -2   6       43.15       55.14      2.37 o 
 -15  -1   6       54.90       55.70      4.97 o 
 -14  -1   6        0.65        2.65      1.98 o 
 -13  -1   6      138.83      143.50      4.42 o 
 -12  -1   6       18.14       25.35      2.23 o 
 -11  -1   6       56.51       49.23      2.56 o 
 -10  -1   6        2.59        3.30      1.01 o 
  -9  -1   6      171.41      174.75      3.26 o 
  -8  -1   6       17.36       23.03      1.17 o 
  -7  -1   6       28.34       29.48      1.92 o 
  -6  -1   6      134.29      135.09      4.73 o 
  -5  -1   6     4674.92     4724.26    101.80 o 
  -4  -1   6      595.86      523.33     15.23 o 
  -3  -1   6        5.95       12.36      1.73 o 
  -2  -1   6     1493.32     1570.72     35.62 o 
  -1  -1   6       89.97       81.10      2.56 o 
   0  -1   6      925.33      929.95     16.51 o 
   1  -1   6      347.93      294.28      5.85 o 
   2  -1   6     6610.00     6877.91    122.34 o 
   3  -1   6     1144.00     1306.05     19.59 o 
   4  -1   6        1.83        3.31      0.71 o 
   5  -1   6       28.52       38.69      1.42 o 
   6  -1   6        1.79        3.35      1.12 o 
   7  -1   6       86.61       87.99      2.65 o 
   8  -1   6      635.82      702.66     19.48 o 
   9  -1   6      158.20      142.02      4.25 o 
  10  -1   6      312.05      306.07      8.35 o 
  11  -1   6        9.99        4.66      1.42 o 
  12  -1   6        0.45        0.00      1.47 o 
  13  -1   6      162.17      165.58      4.75 o 
 -15   0   6      289.29      314.56     14.98 o 
 -14   0   6       12.08       13.05      2.21 o 
 -13   0   6       16.10       17.66      1.74 o 
 -12   0   6      138.35      106.71      4.03 o 
 -11   0   6       80.48       94.68      4.61 o 
 -10   0   6       74.81       79.65      3.01 o 
  -9   0   6       88.54       81.05      2.29 o 
  -8   0   6      514.12      557.37     16.86 o 
  -7   0   6      568.84      602.61     10.07 o 
  -6   0   6        1.51        2.43      2.17 o 
  -5   0   6      141.58      152.46      3.28 o 
  -4   0   6      173.75      182.75      3.62 o 
  -3   0   6      884.27      866.67     22.51 o 
  -2   0   6      871.52      879.22     18.32 o 
  -1   0   6      447.32      376.58      4.98 o 
   0   0   6     2597.97     2539.89     54.78 o 
   1   0   6      572.38      571.77      8.55 o 
   2   0   6     1231.02     1252.63     16.47 o 
   3   0   6     1209.21     1246.49     18.67 o 
   4   0   6      749.90      800.92      9.54 o 
   5   0   6        1.71        1.77      0.78 o 
   6   0   6       43.39       44.86      2.07 o 
   7   0   6       73.00       83.23      2.73 o 
   8   0   6      381.81      392.61      7.34 o 
   9   0   6      432.63      412.54     12.32 o 
  10   0   6       29.70       25.06      1.47 o 
  11   0   6       51.21       58.87      2.52 o 
  12   0   6       10.87        6.59      1.30 o 
  13   0   6       13.21       18.65      1.60 o 
 -15   1   6       64.68       56.28      4.02 o 
 -14   1   6       44.06       45.11      4.20 o 
 -13   1   6       12.07       11.48      1.93 o 
 -12   1   6      300.75      305.62      7.06 o 
 -11   1   6      182.94      167.16      7.19 o 
 -10   1   6      110.65      123.06      3.12 o 
  -9   1   6      228.10      218.68      5.95 o 
  -8   1   6      564.22      508.87     10.55 o 
  -7   1   6      155.37      143.30      3.62 o 
  -6   1   6      199.62      174.87      3.81 o 
  -5   1   6      200.24      203.46      4.03 o 
  -4   1   6     2647.71     2888.38     54.75 o 
  -3   1   6      122.62       98.09      6.18 o 
  -2   1   6       50.29       51.58      2.36 o 
  -1   1   6      296.02      272.64      8.20 o 
   0   1   6     1139.25     1126.09     16.47 o 
   1   1   6     1987.78     2009.90     41.72 o 
   2   1   6        7.98        5.32      0.85 o 
   3   1   6       39.66       39.06      1.18 o 
   4   1   6      391.68      343.80      8.24 o 
   5   1   6     1437.67     1726.51     33.51 o 
   6   1   6       33.46       36.11      1.51 o 
   7   1   6        3.61        4.99      0.95 o 
   8   1   6       63.26       61.94      2.83 o 
   9   1   6        4.00        4.23      0.84 o 
  10   1   6       46.71       53.89      2.38 o 
  11   1   6       54.96       49.15      3.28 o 
  12   1   6       54.14       70.07      2.51 o 
  13   1   6       16.47       17.94      3.15 o 
 -15   2   6      109.91      110.12      4.70 o 
 -14   2   6      127.03      147.37      8.64 o 
 -13   2   6       88.91       67.39      6.19 o 
 -12   2   6      154.64      163.87      7.23 o 
 -11   2   6      303.34      336.20     18.45 o 
 -10   2   6       69.30       72.61      3.71 o 
  -9   2   6        0.06        0.34      1.44 o 
  -8   2   6       20.25       27.45      2.58 o 
  -7   2   6       10.81       15.55      2.30 o 
  -6   2   6      488.37      485.63      8.33 o 
  -5   2   6        4.74        5.94      1.28 o 
  -4   2   6      352.93      353.76      8.20 o 
  -3   2   6      111.74       90.26      3.75 o 
  -2   2   6      301.10      265.61      5.98 o 
  -1   2   6     1206.72     1086.44     26.25 o 
   0   2   6      381.58      360.78     20.81 o 
   1   2   6      266.25      272.19     12.20 o 
   2   2   6       24.99       35.46      1.36 o 
   3   2   6       25.41       24.91      1.03 o 
   4   2   6       13.30       16.05      1.29 o 
   5   2   6      270.03      286.93      4.55 o 
   6   2   6       31.44       35.30      1.49 o 
   7   2   6       10.32       12.66      1.18 o 
   8   2   6        3.98        4.94      0.85 o 
   9   2   6       40.42       41.73      3.02 o 
  10   2   6       15.37       14.49      1.02 o 
  11   2   6       24.71       23.55      2.12 o 
  12   2   6       29.33       30.56      1.54 o 
 -15   3   6        2.41        1.98      1.88 o 
 -14   3   6        2.52        3.02      1.63 o 
 -13   3   6      131.74      128.89      6.13 o 
 -12   3   6       77.18       61.43      5.03 o 
 -11   3   6      127.14       98.87      6.26 o 
 -10   3   6      116.38      124.53      9.49 o 
  -9   3   6      141.66      138.93      6.05 o 
  -8   3   6      293.90      295.31      8.22 o 
  -7   3   6        3.97        3.19      1.96 o 
  -6   3   6     1107.48     1141.91     20.61 o 
  -5   3   6      854.06      808.39     15.23 o 
  -4   3   6     5397.84     5502.53    132.81 o 
  -3   3   6     2554.19     2630.75     48.88 o 
  -2   3   6     2211.82     2409.77     44.79 o 
  -1   3   6     2571.84     2778.06     54.05 o 
   0   3   6       79.42       68.60      2.13 o 
   1   3   6        0.04        0.31      0.52 o 
   2   3   6      984.25      951.07     11.15 o 
   3   3   6      136.14      146.95      2.59 o 
   4   3   6        0.26        0.72      0.40 o 
   5   3   6        0.06        0.96      0.66 o 
   6   3   6       33.84       35.19      2.34 o 
   7   3   6       39.38       40.43      3.05 o 
   8   3   6      216.20      243.92      4.84 o 
   9   3   6       12.56        8.83      1.57 o 
  10   3   6       71.69       73.37      1.95 o 
  11   3   6        2.25        0.67      0.42 o 
  12   3   6       35.74       45.82     27.84 o 
 -15   4   6        5.38        5.61      2.01 o 
 -14   4   6       10.50       10.26      2.41 o 
 -13   4   6      127.03      133.55      4.83 o 
 -12   4   6      332.18      304.28     15.56 o 
 -11   4   6      309.85      305.54     15.01 o 
 -10   4   6     1327.37     1333.71     29.99 o 
  -9   4   6      622.90      608.37     13.52 o 
  -8   4   6      168.86      151.90      4.86 o 
  -7   4   6      350.52      317.20      7.17 o 
  -6   4   6      129.12      103.43      5.59 o 
  -5   4   6     8472.69     8695.53    244.49 o 
  -4   4   6     4914.44     5017.48    115.55 o 
  -3   4   6      161.84      162.91      3.45 o 
  -2   4   6        2.34       16.48      2.36 o 
  -1   4   6      400.11      401.44      7.40 o 
   0   4   6      878.30      870.96     11.75 o 
   1   4   6      203.60      180.41      6.78 o 
   2   4   6       38.78       37.67      1.14 o 
   3   4   6      710.69      724.21      8.18 o 
   4   4   6      381.24      388.01      5.38 o 
   5   4   6        4.68        3.50      0.39 o 
   6   4   6        0.13        0.99      0.33 o 
   7   4   6        9.79        7.95      2.98 o 
   8   4   6       26.81       34.57      2.62 o 
   9   4   6       11.01       10.47      2.20 o 
  10   4   6       90.85       95.72      4.37 o 
  11   4   6       27.72       37.94      4.13 o 
  12   4   6        1.47        1.02      2.06 o 
 -15   5   6        0.28        0.00      2.76 o 
 -14   5   6       57.02       44.76      3.13 o 
 -13   5   6       98.40       91.73      4.92 o 
 -12   5   6      166.00      154.06     13.70 o 
 -11   5   6       99.72       90.95      5.96 o 
 -10   5   6      724.20      733.74     30.12 o 
  -9   5   6      432.67      440.00     12.34 o 
  -8   5   6      598.04      559.61     12.33 o 
  -7   5   6     1754.10     1741.00     34.33 o 
  -6   5   6      226.64      213.26      5.30 o 
  -5   5   6       51.17       38.32      3.08 o 
  -4   5   6      180.92      150.98      4.39 o 
  -3   5   6     1577.59     1674.39     31.17 o 
  -2   5   6        6.76        4.99      1.04 o 
  -1   5   6      147.42      147.43      2.96 o 
   0   5   6      756.79      666.46     27.42 o 
   1   5   6        7.26        5.83      1.11 o 
   2   5   6        7.67        8.37      1.04 o 
   3   5   6      451.71      431.36      4.14 o 
   4   5   6       12.23       11.94      1.32 o 
   5   5   6        4.85        5.04      1.97 o 
   6   5   6       55.23       58.90      4.02 o 
   7   5   6        0.18        0.31      1.97 o 
   8   5   6      366.90      406.79     25.17 o 
   9   5   6      181.06      190.16      7.19 o 
  10   5   6        2.27        0.33      3.86 o 
  11   5   6       31.21       35.26      3.51 o 
  12   5   6        0.14        5.07      5.20 o 
 -14   6   6       55.47       66.43      4.74 o 
 -13   6   6       77.23       81.32      9.80 o 
 -12   6   6       11.21       11.14      2.78 o 
 -11   6   6       92.05       79.45      4.58 o 
 -10   6   6      122.16      119.48      6.05 o 
  -9   6   6      310.87      315.26     10.95 o 
  -8   6   6      210.55      225.67      7.37 o 
  -7   6   6       65.48       58.62      6.42 o 
  -6   6   6        2.38        0.00      1.34 o 
  -5   6   6        0.52        1.36      1.40 o 
  -4   6   6      127.37      123.94      3.58 o 
  -3   6   6      203.29      180.68      4.48 o 
  -2   6   6      481.39      454.78     23.77 o 
  -1   6   6      127.24       99.59      2.47 o 
   0   6   6      239.49      218.06      4.42 o 
   1   6   6     1007.61     1081.38     15.54 o 
   2   6   6     1489.94     1485.78     26.47 o 
   3   6   6        2.51        1.04      0.48 o 
   4   6   6        1.96        4.72      3.39 o 
   5   6   6      844.57      883.85     28.87 o 
   6   6   6     1438.83     1510.98     49.58 o 
   7   6   6      256.09      230.41     13.08 o 
   8   6   6       61.21       63.08      5.04 o 
   9   6   6       95.20       92.06      6.22 o 
  10   6   6      136.58      153.65      8.43 o 
  11   6   6       15.82       15.04      6.77 o 
 -14   7   6        1.18        0.00      4.34 o 
 -13   7   6        4.70        0.64      2.31 o 
 -12   7   6      112.23       97.45      9.80 o 
 -11   7   6        5.87        4.51      2.88 o 
 -10   7   6       32.30       25.41      4.26 o 
  -9   7   6       36.22       38.74      5.91 o 
  -8   7   6        0.11        0.00      3.47 o 
  -7   7   6        4.21        7.15      3.85 o 
  -6   7   6      498.54      462.36     12.06 o 
  -5   7   6        2.85        1.54      2.02 o 
  -4   7   6      312.31      341.31      6.98 o 
  -3   7   6       74.86       78.92      2.72 o 
  -2   7   6      119.40      104.09      4.25 o 
  -1   7   6      182.28      199.13      4.22 o 
   0   7   6      174.22      179.74      4.57 o 
   1   7   6      100.18       94.95      2.40 o 
   2   7   6      862.67      851.85     14.64 o 
   3   7   6      748.80      678.95     22.13 o 
   4   7   6      192.43      195.66      7.01 o 
   5   7   6     1421.00     1572.06     43.58 o 
   6   7   6      562.39      576.85     16.63 o 
   7   7   6      461.37      489.58     15.05 o 
   8   7   6        5.72       10.16      3.23 o 
   9   7   6      157.80      166.02     13.23 o 
  10   7   6       22.93       34.17      4.72 o 
  11   7   6       14.78       14.80      4.02 o 
 -13   8   6       36.63       44.70      7.68 o 
 -12   8   6        0.02        2.11      2.94 o 
 -11   8   6       54.35       61.64      5.95 o 
 -10   8   6       37.15       34.95      4.82 o 
  -9   8   6       32.47       29.19      3.96 o 
  -8   8   6      367.94      374.64     18.20 o 
  -7   8   6       78.56       72.12      4.08 o 
  -6   8   6       13.60       14.35      2.40 o 
  -5   8   6      129.38      143.56      4.56 o 
  -4   8   6      167.22      172.70      5.88 o 
  -3   8   6      113.63       93.98      3.99 o 
  -2   8   6      190.43      165.35      3.74 o 
  -1   8   6      332.81      317.32      5.90 o 
   0   8   6        2.19        1.05      0.74 o 
   1   8   6       55.53       44.12      1.89 o 
   2   8   6      164.52      155.20      1.88 o 
   3   8   6      195.74      162.57      6.83 o 
   4   8   6       57.06       42.13      3.78 o 
   5   8   6      323.20      307.10      9.93 o 
   6   8   6       12.12       13.15      3.07 o 
   7   8   6      199.37      230.94     13.86 o 
   8   8   6       30.42       29.21      7.17 o 
   9   8   6       39.00       46.22      4.96 o 
  10   8   6        0.03        0.31      2.60 o 
 -13   9   6        2.82        3.79      2.91 o 
 -12   9   6      107.72       84.61     13.78 o 
 -11   9   6       68.71       75.27     12.68 o 
 -10   9   6       72.72       49.27     13.35 o 
  -9   9   6       11.81        7.24      2.65 o 
  -8   9   6      188.27      174.04      6.34 o 
  -7   9   6       27.61       31.55      7.36 o 
  -6   9   6       34.94       30.07      2.98 o 
  -5   9   6        2.28        4.65      1.91 o 
  -4   9   6       63.82       70.72      3.19 o 
  -3   9   6        1.73        0.34      1.61 o 
  -2   9   6       12.23       12.83      1.76 o 
  -1   9   6      370.92      370.45      7.40 o 
   0   9   6      223.32      217.91      4.49 o 
   1   9   6      240.44      219.66      3.84 o 
   2   9   6        0.17        0.37      0.41 o 
   3   9   6       82.86       74.58      5.63 o 
   4   9   6        8.17        4.80      4.41 o 
   5   9   6        0.28        7.48      4.65 o 
   6   9   6       90.79       79.22      5.36 o 
   7   9   6      110.36      145.93      7.32 o 
   8   9   6        2.42        0.55      2.44 o 
   9   9   6        0.66        0.00      2.60 o 
 -12  10   6        0.32        0.00      4.01 o 
 -11  10   6        1.31        0.00      2.65 o 
 -10  10   6       37.64       32.70      6.42 o 
  -9  10   6       92.07       77.45      4.92 o 
  -8  10   6       38.74       33.33      3.57 o 
  -7  10   6        8.41        5.91      2.33 o 
  -6  10   6       51.31       48.14      3.40 o 
  -5  10   6       32.22       29.16      2.66 o 
  -4  10   6       39.15       36.46      2.56 o 
  -3  10   6       31.21       28.98      2.28 o 
  -2  10   6     1674.36     1608.12     55.20 o 
  -1  10   6      381.27      374.65      8.08 o 
   0  10   6      655.54      627.38     11.12 o 
   1  10   6      152.10      177.67      3.43 o 
   2  10   6       10.94       11.00      0.65 o 
   3  10   6      387.99      341.02     37.70 o 
   4  10   6       14.42       15.75      3.23 o 
   5  10   6       32.09       30.00      3.94 o 
   6  10   6        5.21        8.74      3.15 o 
   7  10   6        7.37        2.52      2.76 o 
   8  10   6        0.00        1.26      2.76 o 
   9  10   6       67.10       72.68     10.32 o 
 -11  11   6        5.07        5.69      2.99 o 
 -10  11   6       55.50       46.35      4.43 o 
  -9  11   6       25.12       22.16      4.02 o 
  -8  11   6        6.76        2.02      4.06 o 
  -7  11   6      104.69      106.54      8.32 o 
  -6  11   6       64.87       55.39      6.15 o 
  -5  11   6      148.85      148.92      8.15 o 
  -4  11   6      152.50      147.00      9.65 o 
  -3  11   6      238.38      225.03      5.43 o 
  -2  11   6       57.78       51.89      3.12 o 
  -1  11   6       41.12       37.38      2.11 o 
   0  11   6      565.55      567.82     11.50 o 
   1  11   6      341.51      357.13      6.81 o 
   2  11   6      284.39      285.21      5.41 o 
   3  11   6      175.15      155.89     27.41 o 
   4  11   6        0.36        4.41      2.76 o 
   5  11   6        9.28       12.83      3.46 o 
   6  11   6      199.88      210.22      9.29 o 
   7  11   6        5.52        3.46      2.91 o 
   8  11   6       12.19       11.57      3.70 o 
 -10  12   6      126.86      131.29      7.75 o 
  -9  12   6        5.21       10.36      3.11 o 
  -8  12   6       71.31       71.01      6.35 o 
  -7  12   6       55.32       54.09      5.37 o 
  -6  12   6       55.58       56.98      6.41 o 
  -5  12   6       96.91       86.75      6.75 o 
  -4  12   6       32.55       29.88      2.59 o 
  -3  12   6      124.10      126.59      3.98 o 
  -2  12   6       10.78       11.44      1.63 o 
  -1  12   6      122.50      129.39      4.94 o 
   0  12   6        0.51        0.89      1.45 o 
   1  12   6       38.29       37.45      1.72 o 
   2  12   6      231.62      226.04      9.81 o 
   3  12   6        9.53        7.64      1.42 o 
   4  12   6        9.30        8.50      3.15 o 
   5  12   6       20.25       19.84      3.94 o 
   6  12   6        1.99        2.28      2.83 o 
   7  12   6       13.42       17.48      3.94 o 
  -9  13   6       21.04       26.54      3.93 o 
  -8  13   6        0.22        2.12      3.20 o 
  -7  13   6      115.15      117.68      7.09 o 
  -6  13   6        4.97        2.11      2.76 o 
  -5  13   6       49.79       47.53      5.59 o 
  -4  13   6        0.24        1.33      1.75 o 
  -3  13   6       79.69       86.04      3.35 o 
  -2  13   6        0.01        0.00      1.24 o 
  -1  13   6       25.49       20.05      2.67 o 
   0  13   6      203.80      208.95      5.57 o 
   1  13   6       18.55       25.68      1.52 o 
   2  13   6       21.84       13.94      0.97 o 
   3  13   6       27.99       34.10      4.41 o 
   4  13   6       36.20       45.51      5.04 o 
   5  13   6       39.63       56.46      5.51 o 
  -7  14   6        0.01        2.50      3.03 o 
  -6  14   6       28.63       27.85      4.24 o 
  -5  14   6       48.55       54.47      4.71 o 
  -4  14   6      162.97      161.47      9.29 o 
  -3  14   6       26.65       23.22      3.82 o 
  -2  14   6        2.55        2.41      1.52 o 
  -1  14   6       29.18       23.93      2.83 o 
   0  14   6        4.46        5.98      1.75 o 
   1  14   6       89.79       77.43      2.98 o 
   2  14   6      113.30      147.82     12.92 o 
   3  14   6        0.01        0.71      2.83 o 
  -4  15   6       67.26       67.11      4.21 o 
  -3  15   6        7.28        2.31      2.01 o 
  -2  15   6       18.74       19.27      3.10 o 
  -1  15   6       31.36       23.65      1.73 o 
   0  15   6       14.64       14.25      2.11 o 
  -4 -15   7       16.40        8.91      4.13 o 
  -3 -15   7       24.06       16.19      2.30 o 
  -2 -15   7        9.85        6.95      1.32 o 
  -1 -15   7      134.59      141.71      7.05 o 
   0 -15   7      149.59      141.67      7.16 o 
   1 -15   7        7.66        5.34      3.15 o 
   2 -15   7        2.91        4.09      3.91 o 
  -6 -14   7        5.95        3.64      1.61 o 
  -5 -14   7        1.58        2.93      1.16 o 
  -4 -14   7       13.33       10.89      3.86 o 
  -3 -14   7       56.08       82.38      4.36 o 
  -2 -14   7      125.72      109.57      7.08 o 
  -1 -14   7        8.79        6.15      3.43 o 
   0 -14   7       14.86       18.95      3.65 o 
   1 -14   7        0.14        0.84      4.51 o 
   2 -14   7        8.63        4.61      3.17 o 
   3 -14   7       21.37       22.25      7.54 o 
   4 -14   7       45.16       53.17      5.71 o 
   5 -14   7        4.35        5.61      4.44 o 
  -8 -13   7        0.42        0.00      0.91 o 
  -7 -13   7        0.69        0.90      1.85 o 
  -6 -13   7      117.33      129.23      6.18 o 
  -5 -13   7        0.42        0.63      0.95 o 
  -4 -13   7      660.96      651.00     41.85 o 
  -3 -13   7        1.85        3.61      1.17 o 
  -2 -13   7      314.98      278.48     18.10 o 
  -1 -13   7        2.68        2.20      2.50 o 
   0 -13   7        1.84        2.91      3.37 o 
   1 -13   7      133.35      140.56      7.21 o 
   2 -13   7      262.31      274.46     12.39 o 
   3 -13   7        4.98        4.40      3.31 o 
   4 -13   7       39.52       38.19      6.37 o 
   5 -13   7        3.40        0.00      5.16 o 
   6 -13   7       93.57       90.21      6.93 o 
   7 -13   7        2.33        6.47      3.81 o 
  -9 -12   7       81.80       92.08      2.69 o 
  -8 -12   7        0.18        0.00      1.03 o 
  -7 -12   7       14.33       10.93      1.47 o 
  -6 -12   7        4.27        4.26      1.63 o 
  -5 -12   7       10.17        9.32      3.11 o 
  -4 -12   7        7.80       10.04      1.91 o 
  -3 -12   7      556.06      551.34     18.82 o 
  -2 -12   7       92.23       83.54      6.07 o 
  -1 -12   7       12.17       12.14      3.78 o 
   0 -12   7      157.66      141.28      6.76 o 
   1 -12   7        5.18        4.28      3.67 o 
   2 -12   7      307.53      314.68     13.36 o 
   3 -12   7      928.09      908.76     27.81 o 
   4 -12   7       33.77       27.83      4.59 o 
   5 -12   7       16.00       17.05      4.09 o 
   6 -12   7       60.29       61.53      5.90 o 
   7 -12   7       53.16       61.66      8.11 o 
   8 -12   7      165.49      164.37     15.20 o 
 -10 -11   7        3.97        4.90      1.45 o 
  -9 -11   7        8.99        5.49      1.30 o 
  -8 -11   7        0.02        0.00      0.81 o 
  -7 -11   7        7.17        2.72      0.88 o 
  -6 -11   7       13.13       13.13      1.24 o 
  -5 -11   7       21.26       15.15      4.76 o 
  -4 -11   7      156.89      145.36      4.45 o 
  -3 -11   7       82.04       89.13      4.85 o 
  -2 -11   7       63.23       70.35      5.65 o 
  -1 -11   7      346.12      342.92     15.43 o 
   0 -11   7        6.42        9.23      3.01 o 
   1 -11   7       18.80       22.61      3.78 o 
   2 -11   7      292.60      300.04     16.45 o 
   3 -11   7       18.00        6.91      3.28 o 
   4 -11   7       26.44       25.20      5.23 o 
   5 -11   7       50.37       51.53      6.35 o 
   6 -11   7       92.63       88.60      6.40 o 
   7 -11   7       15.52       15.09      4.99 o 
   8 -11   7       78.87       72.73     14.08 o 
   9 -11   7        0.04        0.35      1.67 o 
 -11 -10   7        0.10        0.28      0.88 o 
 -10 -10   7        2.31        2.95      0.98 o 
  -9 -10   7        0.68        3.54      1.37 o 
  -8 -10   7        2.16        0.94      0.97 o 
  -7 -10   7       39.84       41.27      2.39 o 
  -6 -10   7       98.32       98.97      5.47 o 
  -5 -10   7       27.42       28.72      2.20 o 
  -4 -10   7       51.20       56.03      2.65 o 
  -3 -10   7        1.26        0.00      1.05 o 
  -2 -10   7      101.70       96.77      6.45 o 
  -1 -10   7       52.49       52.04      4.42 o 
   0 -10   7      455.37      504.15     15.52 o 
   1 -10   7      228.69      239.95      9.14 o 
   2 -10   7        7.33       14.69      4.39 o 
   3 -10   7        2.30        3.34      2.81 o 
   4 -10   7       74.46       74.64      6.75 o 
   5 -10   7       28.43       31.27      4.39 o 
   6 -10   7       46.96       48.90      5.04 o 
   7 -10   7        2.20        0.68      1.55 o 
   8 -10   7       46.01       47.53      3.19 o 
   9 -10   7        9.69       10.64      2.95 o 
 -12  -9   7       14.84       18.31      2.29 o 
 -11  -9   7       15.81       16.61      2.06 o 
 -10  -9   7       36.49       39.66      1.83 o 
  -9  -9   7       22.60       21.84      1.32 o 
  -8  -9   7      151.77      156.17      5.33 o 
  -7  -9   7       13.31       13.87      1.22 o 
  -6  -9   7     1496.78     1411.67     26.25 o 
  -5  -9   7       38.48       39.96      2.56 o 
  -4  -9   7     2364.67     2398.54    102.96 o 
  -3  -9   7      439.32      425.81     12.73 o 
  -2  -9   7      787.02      765.90     20.01 o 
  -1  -9   7      583.92      610.42     14.80 o 
   0  -9   7      158.67      163.74      7.52 o 
   1  -9   7       70.45       65.52      4.84 o 
   2  -9   7       22.53       32.71      7.21 o 
   3  -9   7        7.60        7.84      3.20 o 
   4  -9   7       50.07       55.27      6.08 o 
   5  -9   7       21.32       23.63      3.86 o 
   6  -9   7        4.44        4.13      3.60 o 
   7  -9   7       58.12       60.34      5.01 o 
   8  -9   7      206.25      224.21      6.98 o 
   9  -9   7      222.66      213.07      7.85 o 
  10  -9   7      126.90      122.12      6.47 o 
 -13  -8   7       52.94       55.14      3.43 o 
 -12  -8   7        2.10        1.37      1.31 o 
 -11  -8   7        0.25        0.00      1.19 o 
 -10  -8   7       20.12       19.39      2.70 o 
  -9  -8   7       43.37       43.50      2.19 o 
  -8  -8   7       29.49       27.50      1.33 o 
  -7  -8   7      156.37      141.63      2.84 o 
  -6  -8   7      767.65      762.61     21.60 o 
  -5  -8   7      863.25      867.56     16.64 o 
  -4  -8   7     3891.95     4074.52    125.67 o 
  -3  -8   7       64.35       63.94      2.07 o 
  -2  -8   7      112.59      129.59      2.05 o 
  -1  -8   7      232.56      244.23      9.24 o 
   0  -8   7        0.77        1.84      2.72 o 
   1  -8   7        6.70        7.81      3.27 o 
   2  -8   7      755.41      764.25     20.84 o 
   3  -8   7       11.11        8.54      3.03 o 
   4  -8   7       21.63       25.31      6.75 o 
   5  -8   7        1.32        0.52      2.92 o 
   6  -8   7        2.41        3.67      1.42 o 
   7  -8   7        0.57        2.13      2.20 o 
   8  -8   7       13.11       10.86      1.96 o 
   9  -8   7       99.90      116.06      5.85 o 
  10  -8   7       17.85       18.54      2.47 o 
  11  -8   7       61.36       61.53      4.42 o 
 -13  -7   7       63.42       80.39      3.56 o 
 -12  -7   7      102.58       93.51      4.99 o 
 -11  -7   7       16.64       17.77      2.33 o 
 -10  -7   7       96.27       85.99      2.35 o 
  -9  -7   7        5.56        4.52      1.19 o 
  -8  -7   7       90.63       89.99      2.42 o 
  -7  -7   7     2612.10     2478.21     48.64 o 
  -6  -7   7      399.85      359.10      8.71 o 
  -5  -7   7       33.29       27.81      3.11 o 
  -4  -7   7        6.87        5.48      1.50 o 
  -3  -7   7        0.74        0.59      1.34 o 
  -2  -7   7     2206.10     2368.71     43.96 o 
  -1  -7   7       12.27       16.03      2.84 o 
   0  -7   7        0.69        0.23      2.43 o 
   1  -7   7       66.18       79.97      7.89 o 
   2  -7   7       12.79       17.08      3.76 o 
   3  -7   7        3.55        3.03      2.45 o 
   4  -7   7      650.19      721.85     19.89 o 
   5  -7   7        7.31        5.35      1.38 o 
   6  -7   7       89.70       72.98      3.24 o 
   7  -7   7      208.11      198.57      5.21 o 
   8  -7   7        1.22        0.23      1.32 o 
   9  -7   7       29.07       26.86      2.65 o 
  10  -7   7      111.41      117.00      5.15 o 
  11  -7   7       55.13       61.63      3.46 o 
 -14  -6   7       72.92       97.14      5.32 o 
 -13  -6   7      193.27      208.68      7.14 o 
 -12  -6   7       14.32        5.92      3.78 o 
 -11  -6   7        6.59        3.42      1.72 o 
 -10  -6   7      289.00      277.39      4.64 o 
  -9  -6   7        1.21        1.27      1.11 o 
  -8  -6   7       35.84       33.87      2.76 o 
  -7  -6   7      222.62      204.83      3.21 o 
  -6  -6   7        0.02        0.00      0.96 o 
  -5  -6   7       46.76       41.81      1.55 o 
  -4  -6   7        0.70        1.98      0.68 o 
  -3  -6   7        2.48        6.84      1.57 o 
  -2  -6   7       45.65       50.89      0.78 o 
  -1  -6   7       69.07       65.27      4.68 o 
   0  -6   7      167.70      179.97      7.29 o 
   1  -6   7       12.54       15.53      2.75 o 
   2  -6   7       12.86       13.72      2.78 o 
   3  -6   7       22.87       14.46      1.44 o 
   4  -6   7       65.93       62.51      3.20 o 
   5  -6   7     2562.46     2681.68     47.64 o 
   6  -6   7      369.66      369.01      8.14 o 
   7  -6   7      636.44      627.81     11.77 o 
   8  -6   7       78.68       80.56      5.77 o 
   9  -6   7       74.46       68.55      3.41 o 
  10  -6   7       37.78       42.10      3.05 o 
  11  -6   7      134.83      135.99      5.37 o 
 -14  -5   7      105.62      120.59      4.80 o 
 -13  -5   7        0.77        0.00      1.17 o 
 -12  -5   7       99.73      107.53      3.14 o 
 -11  -5   7      166.35      175.66      4.82 o 
 -10  -5   7      126.37      135.53      3.97 o 
  -9  -5   7       85.13       91.80      3.07 o 
  -8  -5   7       87.58       83.83      4.25 o 
  -7  -5   7      262.41      246.39      4.69 o 
  -6  -5   7      183.46      174.08      7.96 o 
  -5  -5   7       47.14       48.02      5.16 o 
  -4  -5   7      406.96      367.99     12.22 o 
  -3  -5   7       40.49       50.09      1.73 o 
  -2  -5   7      301.06      321.58     11.35 o 
  -1  -5   7        5.54        5.31      2.00 o 
   0  -5   7       69.65       74.14      5.09 o 
   1  -5   7        2.87        5.10      0.92 o 
   2  -5   7      404.58      359.83      5.10 o 
   3  -5   7       64.15       63.23      2.61 o 
   4  -5   7      195.65      185.01      3.73 o 
   5  -5   7     1144.94     1099.87     27.31 o 
   6  -5   7      432.60      410.21      9.14 o 
   7  -5   7     1923.90     1970.46     60.30 o 
   8  -5   7      232.30      249.63      6.49 o 
   9  -5   7      222.39      222.43      6.84 o 
  10  -5   7      260.61      276.82      6.68 o 
  11  -5   7        1.69        1.46      1.75 o 
  12  -5   7       18.54       16.39      2.60 o 
 -14  -4   7        4.96        5.59      1.57 o 
 -13  -4   7       93.18       87.12      3.39 o 
 -12  -4   7        3.88        6.64      1.46 o 
 -11  -4   7       14.10       13.34      1.50 o 
 -10  -4   7        0.00        0.00      1.11 o 
  -9  -4   7        6.35        7.05      1.22 o 
  -8  -4   7       46.76       43.35      1.98 o 
  -7  -4   7     1151.54     1110.37     17.44 o 
  -6  -4   7        0.62        0.54      0.87 o 
  -5  -4   7      136.22      152.42      2.02 o 
  -4  -4   7      186.50      200.25      8.19 o 
  -3  -4   7      423.73      467.76     14.11 o 
  -2  -4   7        0.02        0.79      2.20 o 
  -1  -4   7       30.00       30.55      3.86 o 
   0  -4   7      341.22      362.62      6.84 o 
   1  -4   7       31.67       37.61      4.22 o 
   2  -4   7      238.41      237.26      5.02 o 
   3  -4   7      113.02      127.26      2.54 o 
   4  -4   7      312.18      338.12      5.38 o 
   5  -4   7      492.94      529.30     13.46 o 
   6  -4   7       36.61       39.44      3.13 o 
   7  -4   7      751.13      772.60     30.61 o 
   8  -4   7        0.02        0.08      2.65 o 
   9  -4   7      405.86      423.95     14.90 o 
  10  -4   7        6.49        4.49      2.95 o 
  11  -4   7        1.12        0.00      1.62 o 
  12  -4   7       33.21       34.52      3.26 o 
 -15  -3   7      323.72      364.50     12.17 o 
 -14  -3   7       42.73       37.79      2.87 o 
 -13  -3   7       23.83       25.41      2.05 o 
 -12  -3   7      184.64      171.66      4.17 o 
 -11  -3   7        6.05       10.12      1.92 o 
 -10  -3   7        3.97        2.72      1.45 o 
  -9  -3   7      533.96      537.94     28.30 o 
  -8  -3   7      977.42     1076.67     25.09 o 
  -7  -3   7        2.32        3.97      3.46 o 
  -6  -3   7       47.89       44.94      1.14 o 
  -5  -3   7      159.12      169.81      2.78 o 
  -4  -3   7       10.89        9.31      1.00 o 
  -3  -3   7       84.13       91.75      8.82 o 
  -2  -3   7       20.23        5.98      2.68 o 
  -1  -3   7     3337.02     3618.88    110.01 o 
   0  -3   7       63.61       64.12      1.24 o 
   1  -3   7       66.05       57.28      2.05 o 
   2  -3   7      478.90      449.69      5.91 o 
   3  -3   7       34.99       40.97      4.80 o 
   4  -3   7      805.98      876.57     14.09 o 
   5  -3   7      620.64      668.85     10.67 o 
   6  -3   7      304.92      321.17      7.84 o 
   7  -3   7      188.75      188.96      5.57 o 
   8  -3   7       18.69       21.92      1.81 o 
   9  -3   7      152.84      137.86      4.04 o 
  10  -3   7      262.90      273.71     10.75 o 
  11  -3   7      163.83      167.43      5.25 o 
  12  -3   7        7.77        3.84      1.70 o 
 -15  -2   7       14.87       16.39      2.95 o 
 -14  -2   7       78.87       71.06      2.81 o 
 -13  -2   7       11.58       16.72      1.55 o 
 -12  -2   7       70.83       61.90      2.58 o 
 -11  -2   7        5.16        8.48      2.01 o 
 -10  -2   7        7.54        5.95      1.34 o 
  -9  -2   7      402.08      412.48      7.53 o 
  -8  -2   7       91.38       95.14      3.40 o 
  -7  -2   7      128.63      111.57      4.49 o 
  -6  -2   7      127.21      114.15      2.03 o 
  -5  -2   7      138.68      160.88      2.80 o 
  -4  -2   7      176.70      203.58      2.65 o 
  -3  -2   7     1090.83     1159.05     26.22 o 
  -2  -2   7     2321.47     2417.37     77.30 o 
  -1  -2   7     1525.79     1599.32     41.45 o 
   0  -2   7        2.54        1.18      2.05 o 
   1  -2   7     6701.04     7049.95    146.88 o 
   2  -2   7     1214.72     1318.30     20.35 o 
   3  -2   7      541.45      606.28     21.86 o 
   4  -2   7      307.59      301.54      8.23 o 
   5  -2   7        7.42       10.59      1.82 o 
   6  -2   7       76.68       72.78      4.51 o 
   7  -2   7        0.70        1.59      1.90 o 
   8  -2   7        3.24        2.18      1.18 o 
   9  -2   7      155.21      150.15      5.43 o 
  10  -2   7       32.18       32.50      2.32 o 
  11  -2   7        5.94        6.78      1.44 o 
  12  -2   7       51.53       52.43      3.08 o 
 -15  -1   7       96.59       95.51      4.99 o 
 -14  -1   7       35.22       31.49      2.29 o 
 -13  -1   7       30.92       34.29      2.43 o 
 -12  -1   7       28.00       18.88      1.87 o 
 -11  -1   7      184.68      176.24      3.46 o 
 -10  -1   7      197.11      184.63      4.53 o 
  -9  -1   7       11.00       11.53      1.23 o 
  -8  -1   7      322.84      375.01     11.89 o 
  -7  -1   7       45.69       46.57      1.43 o 
  -6  -1   7      111.01       99.15      2.72 o 
  -5  -1   7      403.16      423.99     10.25 o 
  -4  -1   7     1944.47     2052.80     51.46 o 
  -3  -1   7      976.47      987.39     21.95 o 
  -2  -1   7     1050.76     1043.26     21.49 o 
  -1  -1   7     1829.89     1910.88     64.21 o 
   0  -1   7     1535.59     1654.96     28.99 o 
   1  -1   7     5266.38     5523.74    104.35 o 
   2  -1   7      407.22      409.94      9.84 o 
   3  -1   7      388.13      405.51      8.68 o 
   4  -1   7      749.17      768.36     17.63 o 
   5  -1   7      588.64      617.05     17.68 o 
   6  -1   7      416.08      433.81     17.63 o 
   7  -1   7       99.10      101.76      4.49 o 
   8  -1   7       58.03       67.51      2.59 o 
   9  -1   7      197.93      168.40      7.89 o 
  10  -1   7       60.62       52.19      2.74 o 
  11  -1   7       52.93       37.73      2.15 o 
  12  -1   7       39.45       45.48      2.32 o 
 -15   0   7       98.76      128.96      8.75 o 
 -14   0   7       17.07       16.66      2.14 o 
 -13   0   7       11.19        9.60      1.75 o 
 -12   0   7        0.08        0.00      1.58 o 
 -11   0   7      162.40      170.31      4.34 o 
 -10   0   7       99.49      118.52      3.14 o 
  -9   0   7      152.05      148.34      8.42 o 
  -8   0   7      367.71      376.64      8.59 o 
  -7   0   7      183.17      151.11      3.74 o 
  -6   0   7     1332.60     1388.48     27.25 o 
  -5   0   7      447.30      400.32      7.64 o 
  -4   0   7     5060.35     5416.40    187.60 o 
  -3   0   7     3147.20     3509.71    100.06 o 
  -2   0   7     4545.03     4647.05    143.61 o 
  -1   0   7      777.82      789.46     10.86 o 
   0   0   7     1354.35     1280.46     43.28 o 
   1   0   7       73.25       69.96      1.75 o 
   2   0   7      157.04      146.07      2.88 o 
   3   0   7      502.26      534.88     10.45 o 
   4   0   7       52.54       48.95      1.51 o 
   5   0   7      174.77      179.26      5.43 o 
   6   0   7      139.74      166.44      3.54 o 
   7   0   7      619.23      615.19     11.14 o 
   8   0   7        8.14        3.33      1.61 o 
   9   0   7        0.03        0.86      1.16 o 
  10   0   7        0.05        1.23      1.21 o 
  11   0   7       12.28       17.94      2.09 o 
  12   0   7      118.24      121.22      2.65 o 
 -15   1   7      108.22      124.04      5.58 o 
 -14   1   7      112.78      117.04      4.15 o 
 -13   1   7       96.18      107.33      6.01 o 
 -12   1   7       15.11       30.78      4.51 o 
 -11   1   7      549.30      548.12      8.81 o 
 -10   1   7      460.87      488.23     14.63 o 
  -9   1   7       83.66       72.34      4.13 o 
  -8   1   7       62.12       69.46      2.91 o 
  -7   1   7       70.44       54.83      2.43 o 
  -6   1   7      117.39      116.65      5.04 o 
  -5   1   7      457.45      512.36      9.50 o 
  -4   1   7      868.47      836.37     14.54 o 
  -3   1   7     1145.53     1174.07     26.15 o 
  -2   1   7      248.15      211.57      7.88 o 
  -1   1   7       22.38       14.25      2.76 o 
   0   1   7     1536.00     1446.31     30.44 o 
   1   1   7       36.41       34.73      1.69 o 
   2   1   7      629.59      691.50     12.22 o 
   3   1   7      104.04       88.55      2.22 o 
   4   1   7        4.37        2.22      0.75 o 
   5   1   7      239.98      252.27      4.56 o 
   6   1   7       65.38       75.86      1.89 o 
   7   1   7       44.49       47.12      2.18 o 
   8   1   7      164.30      188.30      4.41 o 
   9   1   7       15.23       12.88      1.77 o 
  10   1   7       42.93       46.89      2.23 o 
  11   1   7       14.16       18.11      1.10 o 
  12   1   7       31.83       29.80      1.23 o 
 -15   2   7        0.77        0.00      1.73 o 
 -14   2   7        7.28       10.07      1.79 o 
 -13   2   7       16.74       14.04      2.05 o 
 -12   2   7      191.30      216.58      9.67 o 
 -11   2   7      167.38      174.79      4.26 o 
 -10   2   7      620.40      620.57     13.34 o 
  -9   2   7      488.83      493.33     11.62 o 
  -8   2   7        0.01        0.02      1.31 o 
  -7   2   7      543.86      584.33     10.59 o 
  -6   2   7      148.92      148.94      6.30 o 
  -5   2   7      833.91      822.55     17.00 o 
  -4   2   7       39.13       37.80      1.83 o 
  -3   2   7      394.23      381.09      6.97 o 
  -2   2   7     1300.58     1533.61     35.41 o 
  -1   2   7     2746.66     2875.21     75.71 o 
   0   2   7      160.94      138.01      5.67 o 
   1   2   7      776.04      802.15      9.75 o 
   2   2   7      265.34      249.48      4.09 o 
   3   2   7       47.05       38.79      3.35 o 
   4   2   7      113.54      136.22      2.69 o 
   5   2   7        0.08        0.00      1.20 o 
   6   2   7      458.23      479.45     15.54 o 
   7   2   7      136.41      141.84      4.12 o 
   8   2   7      107.90      119.05      2.93 o 
   9   2   7        5.69        7.72      0.92 o 
  10   2   7       50.14       43.24      1.30 o 
  11   2   7        7.66        3.85      1.01 o 
  12   2   7       20.19       31.34      4.57 o 
 -15   3   7       48.93       65.22      3.85 o 
 -14   3   7       18.08       20.21      2.19 o 
 -13   3   7       50.25       65.27      6.29 o 
 -12   3   7        3.26        0.40      1.50 o 
 -11   3   7      630.62      663.74     16.58 o 
 -10   3   7      893.78      982.36     20.97 o 
  -9   3   7      135.89      118.37      4.71 o 
  -8   3   7      188.29      157.70      6.18 o 
  -7   3   7      296.61      240.32      6.79 o 
  -6   3   7       46.41       48.65      3.23 o 
  -5   3   7     2085.02     2101.43     39.08 o 
  -4   3   7      316.18      282.96      5.17 o 
  -3   3   7      332.96      378.37     11.19 o 
  -2   3   7        6.73        2.69      1.18 o 
  -1   3   7       64.30       65.44      2.44 o 
   0   3   7      666.81      601.07     41.22 o 
   1   3   7      297.51      306.46      5.11 o 
   2   3   7       35.31       26.62      1.25 o 
   3   3   7      137.16      134.85      2.58 o 
   4   3   7       32.03       32.52      1.21 o 
   5   3   7        6.93        8.78      1.18 o 
   6   3   7      203.09      205.49      6.10 o 
   7   3   7      113.17      103.05      2.26 o 
   8   3   7       35.81       38.40      2.63 o 
   9   3   7       32.01       32.43      1.85 o 
  10   3   7        5.83        6.89      1.05 o 
  11   3   7        3.62        2.67      3.74 o 
  12   3   7       93.88      103.21     59.38 o 
 -15   4   7       75.19      102.94      5.21 o 
 -14   4   7        0.45        0.38      1.67 o 
 -13   4   7       13.03        5.37      1.80 o 
 -12   4   7        2.72        3.78      2.53 o 
 -11   4   7       99.01       98.85      4.84 o 
 -10   4   7      420.86      422.63     12.26 o 
  -9   4   7      851.40      891.29     18.98 o 
  -8   4   7       87.20       85.63      4.58 o 
  -7   4   7       39.61       37.48      2.69 o 
  -6   4   7      287.34      282.99      7.17 o 
  -5   4   7      514.36      512.30     10.87 o 
  -4   4   7      502.88      451.62      8.84 o 
  -3   4   7      168.67      166.20      4.12 o 
  -2   4   7     1869.08     2037.32     38.93 o 
  -1   4   7      142.79      120.29      6.77 o 
   0   4   7       20.08       22.60      2.52 o 
   1   4   7      688.55      616.04      8.66 o 
   2   4   7     1069.46     1098.02     14.21 o 
   3   4   7       74.79       76.33      1.67 o 
   4   4   7       29.19       29.36      2.28 o 
   5   4   7      175.10      160.00      2.96 o 
   6   4   7        8.08        7.52      0.58 o 
   7   4   7       11.96       11.79      0.52 o 
   8   4   7      165.82      173.19      6.25 o 
   9   4   7        3.48        1.03      2.17 o 
  10   4   7        0.05        0.45      2.17 o 
  11   4   7       53.83       58.05     18.70 o 
 -14   5   7       33.04       44.70      3.14 o 
 -13   5   7       77.00       94.58     10.87 o 
 -12   5   7       12.44        9.17      3.40 o 
 -11   5   7       87.00       71.61      4.33 o 
 -10   5   7      223.78      198.92      6.70 o 
  -9   5   7      216.07      214.97      6.93 o 
  -8   5   7     2422.48     2545.34     54.79 o 
  -7   5   7       29.10       27.59      2.65 o 
  -6   5   7        0.71        2.86      2.79 o 
  -5   5   7       99.04      107.77      3.41 o 
  -4   5   7     1008.14      948.57     16.26 o 
  -3   5   7       72.85       61.97      3.82 o 
  -2   5   7       61.60       77.00      2.65 o 
  -1   5   7      689.43      612.72     13.68 o 
   0   5   7       19.46       19.38      1.97 o 
   1   5   7     1227.54     1166.74     18.97 o 
   2   5   7       25.13       22.20      0.91 o 
   3   5   7      317.19      308.39      3.83 o 
   4   5   7      752.82      724.23     13.59 o 
   5   5   7       52.36       44.57      3.46 o 
   6   5   7      219.52      219.85      7.80 o 
   7   5   7        0.76        0.00      2.13 o 
   8   5   7       29.63       33.31      4.09 o 
   9   5   7       58.36       79.18      5.12 o 
  10   5   7      467.02      487.59     32.74 o 
  11   5   7       10.12       18.43      3.12 o 
 -13   6   7       24.79       26.29      5.24 o 
 -12   6   7        8.52        9.13      2.72 o 
 -11   6   7      248.22      256.19     21.70 o 
 -10   6   7      277.93      298.85      8.50 o 
  -9   6   7      155.43      162.36      6.99 o 
  -8   6   7       79.97       71.95      4.22 o 
  -7   6   7      423.30      462.19     10.47 o 
  -6   6   7      224.93      208.36      6.44 o 
  -5   6   7       45.94       54.44      2.74 o 
  -4   6   7        4.68        0.08      1.54 o 
  -3   6   7      158.72      161.52      3.65 o 
  -2   6   7      313.66      302.02      5.74 o 
  -1   6   7       63.47       60.74      1.93 o 
   0   6   7      454.39      401.65      7.41 o 
   1   6   7       26.73       26.31      1.74 o 
   2   6   7        2.87        5.03      0.78 o 
   3   6   7      546.79      534.25     12.58 o 
   4   6   7       49.44       56.54      3.70 o 
   5   6   7     1127.25     1147.20     30.77 o 
   6   6   7      353.63      395.12     11.98 o 
   7   6   7        1.66        0.00      4.02 o 
   8   6   7       33.93       42.68      4.49 o 
   9   6   7       46.06       58.11      5.35 o 
  10   6   7       21.74       21.26      4.33 o 
  11   6   7      155.24      180.51     15.04 o 
 -14   7   7        9.55        3.76      2.79 o 
 -13   7   7        1.39        0.00      2.35 o 
 -12   7   7      160.24      184.10     12.92 o 
 -11   7   7       25.27       24.10      5.35 o 
 -10   7   7       50.74       61.06      7.13 o 
  -9   7   7      680.05      668.40     15.26 o 
  -8   7   7        6.01        6.09      2.38 o 
  -7   7   7      144.52      138.81      5.13 o 
  -6   7   7      306.81      333.91     11.79 o 
  -5   7   7        0.11        1.34      1.47 o 
  -4   7   7       82.67       75.89      2.98 o 
  -3   7   7      271.83      294.59      6.86 o 
  -2   7   7        0.56        2.42      1.03 o 
  -1   7   7        3.84        5.90      1.02 o 
   0   7   7       50.32       43.64      2.68 o 
   1   7   7       29.10       26.59      3.43 o 
   2   7   7       87.37       86.50      2.00 o 
   3   7   7      177.87      160.12      2.66 o 
   4   7   7       27.06       28.98      3.31 o 
   5   7   7      399.23      382.78     11.74 o 
   6   7   7      330.55      320.88     10.87 o 
   7   7   7       43.89       45.36      4.49 o 
   8   7   7        6.33        6.06      2.99 o 
   9   7   7       89.31       81.58      6.30 o 
  10   7   7       24.49       22.13      7.48 o 
 -13   8   7        1.89        1.54      4.25 o 
 -12   8   7        0.30        0.00      4.72 o 
 -11   8   7       79.05       87.64      5.92 o 
 -10   8   7      150.45      149.87     16.58 o 
  -9   8   7        0.15        0.45      1.93 o 
  -8   8   7        0.76        1.02      1.96 o 
  -7   8   7       15.91       13.90      2.90 o 
  -6   8   7      296.70      330.47      9.18 o 
  -5   8   7       73.49       64.59      3.25 o 
  -4   8   7      304.34      294.91      7.83 o 
  -3   8   7       44.91       38.40      2.17 o 
  -2   8   7      461.01      431.23     10.10 o 
  -1   8   7      180.49      166.15      4.94 o 
   0   8   7      793.47      819.88     15.22 o 
   1   8   7      346.66      307.12      4.18 o 
   2   8   7       91.87      103.47      3.05 o 
   3   8   7      246.48      215.31      9.54 o 
   4   8   7       11.31        9.13      2.68 o 
   5   8   7      233.89      263.56      9.29 o 
   6   8   7      231.86      226.06      8.82 o 
   7   8   7        5.66        6.14      2.99 o 
   8   8   7        2.12        2.76      4.88 o 
   9   8   7       16.30       17.48      3.94 o 
 -13   9   7       36.08       34.88      5.80 o 
 -12   9   7        7.17       13.45      5.51 o 
 -11   9   7       26.97       24.88      3.69 o 
 -10   9   7        9.30        7.92      2.78 o 
  -9   9   7      271.52      294.35     14.49 o 
  -8   9   7      134.71      141.54      7.44 o 
  -7   9   7        2.89        2.15      2.25 o 
  -6   9   7      258.68      232.91      6.59 o 
  -5   9   7        2.25        2.33      2.52 o 
  -4   9   7      119.14      132.51      4.61 o 
  -3   9   7       71.08       66.08      4.59 o 
  -2   9   7       45.45       50.34      2.26 o 
  -1   9   7      102.95       86.74      2.45 o 
   0   9   7       68.14       72.29      3.66 o 
   1   9   7        8.98        4.45      0.97 o 
   2   9   7        0.00        1.46      1.21 o 
   3   9   7      138.91      113.02      5.53 o 
   4   9   7       55.83       49.53      4.33 o 
   5   9   7        8.37        7.09      2.91 o 
   6   9   7        0.85        0.00      4.49 o 
   7   9   7      121.91      131.05     11.26 o 
   8   9   7        0.23        1.50      2.76 o 
   9   9   7       33.12       30.55      4.80 o 
 -12  10   7       35.36       43.69      4.67 o 
 -11  10   7      199.00      195.81     15.59 o 
 -10  10   7       51.25       41.00      4.75 o 
  -9  10   7        4.90       10.31      4.97 o 
  -8  10   7      379.93      346.63     11.99 o 
  -7  10   7      446.10      416.77     12.68 o 
  -6  10   7      187.81      172.84      8.11 o 
  -5  10   7      243.72      220.23      5.90 o 
  -4  10   7      116.29      109.64      9.65 o 
  -3  10   7        5.21        2.41      2.33 o 
  -2  10   7      226.67      219.00      9.85 o 
  -1  10   7      133.06      126.08      8.82 o 
   0  10   7       26.32       27.94      1.77 o 
   1  10   7        3.01        2.07      0.73 o 
   2  10   7       28.29       26.60      2.20 o 
   3  10   7       17.87       20.39      5.83 o 
   4  10   7       38.11       43.94      7.32 o 
   5  10   7       16.04       14.72      5.91 o 
   6  10   7        0.03        4.17      2.91 o 
   7  10   7       15.18       21.18      4.09 o 
   8  10   7       46.80       47.48      5.35 o 
 -11  11   7       44.33       52.17      5.63 o 
 -10  11   7       97.10      100.81     10.59 o 
  -9  11   7      130.36      108.76      9.37 o 
  -8  11   7      287.70      283.87     10.95 o 
  -7  11   7       71.12       65.27      5.45 o 
  -6  11   7       23.39       22.60      4.65 o 
  -5  11   7      152.49      148.94      6.16 o 
  -4  11   7      285.53      297.42      6.83 o 
  -3  11   7        9.54        8.37      1.88 o 
  -2  11   7        8.92        8.78      1.97 o 
  -1  11   7      178.96      170.81      5.43 o 
   0  11   7      117.03      114.41      3.83 o 
   1  11   7      729.65      719.29     10.16 o 
   2  11   7        3.69        0.09      6.77 o 
   3  11   7       86.26       78.04      9.06 o 
   4  11   7      431.87      417.43     20.33 o 
   5  11   7      235.85      224.64      9.61 o 
   6  11   7       21.10       24.17      4.17 o 
   7  11   7       47.18       55.44      5.51 o 
 -10  12   7       12.21        8.27      5.35 o 
  -9  12   7       83.37       82.01      6.83 o 
  -8  12   7       49.63       42.98      5.24 o 
  -7  12   7       82.68       92.48      6.24 o 
  -6  12   7        1.15        1.15      2.48 o 
  -5  12   7       47.16       48.61      4.17 o 
  -4  12   7        6.07        6.80      1.82 o 
  -3  12   7        0.01        1.41      1.47 o 
  -2  12   7        4.60        3.98      1.75 o 
  -1  12   7       12.96        7.24      1.25 o 
   0  12   7       52.78       51.38      1.72 o 
   1  12   7       74.19       59.05      2.50 o 
   2  12   7      172.32      148.80      7.88 o 
   3  12   7       79.24       76.54      9.37 o 
   4  12   7        1.31        3.23      4.96 o 
   5  12   7       10.80       10.24      3.54 o 
   6  12   7       18.22       19.37      4.09 o 
  -8  13   7       26.99       24.80      5.91 o 
  -7  13   7       39.25       38.40      6.38 o 
  -6  13   7      288.30      290.88      9.97 o 
  -5  13   7        6.99        4.88      3.46 o 
  -4  13   7       12.31       12.63      1.97 o 
  -3  13   7       12.75       10.58      1.97 o 
  -2  13   7       30.23       35.44      3.27 o 
  -1  13   7      143.71      150.25      3.46 o 
   0  13   7       52.73       52.43      1.75 o 
   1  13   7        4.13        5.70      1.83 o 
   2  13   7       34.07       35.91      4.57 o 
   3  13   7      105.51       90.88     10.55 o 
   4  13   7        1.38        0.00      4.49 o 
  -6  14   7       29.89       23.99      5.11 o 
  -5  14   7      161.69      145.46      8.82 o 
  -4  14   7        2.13        0.79      1.49 o 
  -3  14   7        0.17        2.72      1.61 o 
  -2  14   7        2.46        2.84      1.68 o 
  -1  14   7       58.41       55.81      2.13 o 
   0  14   7       35.89       35.38      1.65 o 
   1  14   7       51.77       50.08      5.28 o 
   2  14   7        5.73        8.66      3.54 o 
  -1 -15   8      212.67      256.49      9.96 o 
   0 -15   8      107.85       94.90      6.54 o 
  -5 -14   8       11.09        9.01      3.07 o 
  -4 -14   8       64.84       80.80     11.30 o 
  -3 -14   8       16.75       16.16      1.40 o 
  -2 -14   8       36.35       27.28      4.39 o 
  -1 -14   8        0.29        0.00      2.34 o 
   0 -14   8        0.62        3.86      3.70 o 
   1 -14   8       48.79       45.15      5.09 o 
   2 -14   8       36.04       27.73      5.67 o 
   3 -14   8      133.44      142.35      8.13 o 
   4 -14   8       58.79       60.12      7.59 o 
  -7 -13   8        2.25        1.28      2.09 o 
  -6 -13   8        8.51        7.52      2.36 o 
  -5 -13   8        1.36        1.67      1.39 o 
  -4 -13   8      110.81       96.15      6.73 o 
  -3 -13   8      280.22      285.52     17.96 o 
  -2 -13   8      224.62      204.27     10.96 o 
  -1 -13   8      133.12      142.68      8.17 o 
   0 -13   8       31.28       30.09      5.28 o 
   1 -13   8      380.27      403.08     15.32 o 
   2 -13   8       72.88       74.90      6.04 o 
   3 -13   8       77.44       66.31      5.99 o 
   4 -13   8      192.06      201.53     11.69 o 
   5 -13   8       15.38       11.38      4.12 o 
   6 -13   8       52.24       63.19      7.94 o 
  -9 -12   8       24.15       26.72      1.43 o 
  -8 -12   8        5.01        4.90      1.24 o 
  -7 -12   8       91.09       93.14      2.69 o 
  -6 -12   8       46.23       42.74      1.84 o 
  -5 -12   8      275.57      258.81     17.01 o 
  -4 -12   8      349.07      338.54      8.19 o 
  -3 -12   8       75.09       73.28      5.43 o 
  -2 -12   8      266.29      281.01     19.65 o 
  -1 -12   8      172.16      160.08      7.15 o 
   0 -12   8       96.04       79.29      9.48 o 
   1 -12   8      119.78      141.15      7.29 o 
   2 -12   8      110.34      118.29      7.12 o 
   3 -12   8        6.54        3.56      3.43 o 
   4 -12   8        7.02        8.12      3.67 o 
   5 -12   8       39.44       45.29      6.65 o 
   6 -12   8        8.55        5.38      3.65 o 
   7 -12   8       74.25       74.36      8.52 o 
 -10 -11   8       52.60       42.65      3.65 o 
  -9 -11   8        0.20        0.00      1.03 o 
  -8 -11   8       79.74       85.72      2.14 o 
  -7 -11   8      241.50      265.40      4.51 o 
  -6 -11   8       87.00       89.93      3.13 o 
  -5 -11   8      123.06      106.65      4.69 o 
  -4 -11   8       55.88       55.95      1.74 o 
  -3 -11   8       13.29        8.10      0.92 o 
  -2 -11   8       25.92       25.61      1.26 o 
  -1 -11   8       61.71       69.26      4.95 o 
   0 -11   8      106.17       87.10      7.00 o 
   1 -11   8      384.43      384.99     14.54 o 
   2 -11   8      146.39      124.31      7.04 o 
   3 -11   8       62.27       56.96      5.40 o 
   4 -11   8      158.59      160.86      9.75 o 
   5 -11   8        0.96        0.70      2.87 o 
   6 -11   8        4.54        4.44      4.08 o 
   7 -11   8      153.17      141.36     10.51 o 
   8 -11   8      151.91      159.13      9.12 o 
 -11 -10   8       44.31       34.68      2.33 o 
 -10 -10   8       64.59       63.44      2.37 o 
  -9 -10   8        3.57        3.56      1.07 o 
  -8 -10   8        1.85        5.05      2.64 o 
  -7 -10   8      498.14      428.28      7.35 o 
  -6 -10   8      245.34      224.96      5.19 o 
  -5 -10   8       11.81       13.47      1.34 o 
  -4 -10   8      269.60      258.97      5.31 o 
  -3 -10   8      192.49      193.73      4.40 o 
  -2 -10   8      285.04      252.45     11.39 o 
  -1 -10   8       37.18       40.26      5.06 o 
   0 -10   8        0.01        2.24      3.23 o 
   1 -10   8        6.25        0.26      2.36 o 
   2 -10   8       32.33       19.94      4.67 o 
   3 -10   8      173.77      169.20      7.79 o 
   4 -10   8       18.73       14.22      3.67 o 
   5 -10   8        0.11        0.72      2.64 o 
   6 -10   8      192.89      179.33      5.38 o 
   7 -10   8      156.78      170.24      6.08 o 
   8 -10   8       39.04       46.19      4.57 o 
   9 -10   8       10.64        4.70      2.93 o 
 -12  -9   8       20.12       13.50      1.87 o 
 -11  -9   8       97.56       92.30      3.41 o 
 -10  -9   8        9.22       10.06      1.77 o 
  -9  -9   8       88.98       93.03      5.44 o 
  -8  -9   8        0.45        0.74      0.78 o 
  -7  -9   8      232.41      228.54      4.24 o 
  -6  -9   8       57.45       55.98      1.65 o 
  -5  -9   8        0.80        0.37      4.02 o 
  -4  -9   8      678.26      677.55     12.93 o 
  -3  -9   8       83.83       85.75      2.44 o 
  -2  -9   8      465.53      457.78     13.37 o 
  -1  -9   8      277.34      260.50      8.90 o 
   0  -9   8        9.77       16.01      6.08 o 
   1  -9   8      628.69      600.24     15.68 o 
   2  -9   8       10.53       13.10      3.45 o 
   3  -9   8       39.13       28.22      4.08 o 
   4  -9   8      225.09      206.54     10.09 o 
   5  -9   8        9.07        9.79      2.28 o 
   6  -9   8      223.03      199.00      6.58 o 
   7  -9   8        6.83        8.25      1.75 o 
   8  -9   8       44.21       41.41      4.00 o 
   9  -9   8       98.57       96.11      6.00 o 
 -12  -8   8       67.71       54.92      3.71 o 
 -11  -8   8        2.06        1.71      1.41 o 
 -10  -8   8       11.48       12.38      1.86 o 
  -9  -8   8        4.66        8.29      2.11 o 
  -8  -8   8      390.03      361.07      5.38 o 
  -7  -8   8      210.56      198.18      3.93 o 
  -6  -8   8      688.08      690.65     12.47 o 
  -5  -8   8      508.87      475.36      9.46 o 
  -4  -8   8      273.39      266.09      4.84 o 
  -3  -8   8      444.61      412.59      5.71 o 
  -2  -8   8      129.03      122.87      1.83 o 
  -1  -8   8      392.94      407.40     13.48 o 
   0  -8   8       10.24       11.31      3.50 o 
   1  -8   8       53.50       51.53      4.92 o 
   2  -8   8       27.13       27.13      4.65 o 
   3  -8   8      511.18      516.81     16.15 o 
   4  -8   8        0.92        3.80      1.21 o 
   5  -8   8        4.95        4.58      1.88 o 
   6  -8   8      141.91      135.55      3.93 o 
   7  -8   8        2.70        3.03      1.98 o 
   8  -8   8       30.51       27.89      2.52 o 
   9  -8   8        0.12        0.00      1.84 o 
  10  -8   8       99.74      100.82      4.09 o 
 -13  -7   8      281.37      305.82      8.02 o 
 -12  -7   8       10.89        7.92      1.38 o 
 -11  -7   8       33.09       32.17      2.52 o 
 -10  -7   8      487.89      457.73     21.98 o 
  -9  -7   8      276.30      262.41      9.45 o 
  -8  -7   8     1508.63     1525.20     33.59 o 
  -7  -7   8      347.43      325.53     16.55 o 
  -6  -7   8       83.11       87.53      2.13 o 
  -5  -7   8      351.68      313.71      8.27 o 
  -4  -7   8      260.52      252.51      3.86 o 
  -3  -7   8      171.05      153.14      7.05 o 
  -2  -7   8      726.74      703.06     15.06 o 
  -1  -7   8       71.77       71.07      5.50 o 
   0  -7   8       14.79       14.38      3.00 o 
   1  -7   8       27.51       26.92      3.56 o 
   2  -7   8       12.55       11.33      2.56 o 
   3  -7   8       13.01       11.91      2.45 o 
   4  -7   8       16.42       15.65      1.43 o 
   5  -7   8      414.23      406.60      8.42 o 
   6  -7   8      287.66      266.91      7.69 o 
   7  -7   8       38.43       44.08      2.58 o 
   8  -7   8      148.07      148.08      5.15 o 
   9  -7   8       15.63       20.04      2.21 o 
  10  -7   8      128.64      128.67      7.87 o 
 -13  -6   8      117.33      119.26      4.45 o 
 -12  -6   8       10.54       12.88      1.72 o 
 -11  -6   8       13.85        7.13      1.12 o 
 -10  -6   8      182.71      190.02      5.60 o 
  -9  -6   8       29.92       26.71      1.38 o 
  -8  -6   8       46.30       45.28      2.91 o 
  -7  -6   8      285.92      257.60      7.73 o 
  -6  -6   8      763.19      744.18     16.23 o 
  -5  -6   8      894.95      895.39     36.52 o 
  -4  -6   8       28.27       38.03      4.80 o 
  -3  -6   8       37.40       34.41      4.88 o 
  -2  -6   8       10.96       15.83      4.09 o 
  -1  -6   8       82.94       73.92      3.35 o 
   0  -6   8       34.88       35.05      1.56 o 
   1  -6   8       23.07       22.24      0.99 o 
   2  -6   8       40.53       35.66      2.11 o 
   3  -6   8        0.26        0.30      1.17 o 
   4  -6   8      272.97      287.03      5.78 o 
   5  -6   8      789.48      807.96     16.81 o 
   6  -6   8      360.81      369.55      8.66 o 
   7  -6   8       39.72       46.10      3.22 o 
   8  -6   8       80.03       74.31      4.89 o 
   9  -6   8      191.34      196.05      5.92 o 
  10  -6   8        0.73        1.47      1.56 o 
  11  -6   8      357.52      388.84      8.38 o 
 -14  -5   8       26.46       22.46      2.99 o 
 -13  -5   8        0.68        2.55      1.68 o 
 -12  -5   8        3.95        4.33      2.09 o 
 -11  -5   8       71.29       73.82      3.80 o 
 -10  -5   8        3.89        6.80      1.87 o 
  -9  -5   8     1190.51     1091.81     18.86 o 
  -8  -5   8        0.36        0.75      0.95 o 
  -7  -5   8       30.06       29.53      2.19 o 
  -6  -5   8      107.26      101.72      3.56 o 
  -5  -5   8       72.40       63.38      2.93 o 
  -4  -5   8      999.32      995.49     29.36 o 
  -3  -5   8        0.12        0.00      2.76 o 
  -2  -5   8        0.45        0.00      2.60 o 
  -1  -5   8       69.03       58.26     34.22 o 
   0  -5   8       18.81       25.56      3.03 o 
   1  -5   8       25.47       21.46      1.59 o 
   2  -5   8      165.85      185.55      3.24 o 
   3  -5   8      244.56      250.58      4.28 o 
   4  -5   8       68.62       72.51      2.25 o 
   5  -5   8      614.06      539.73      8.86 o 
   6  -5   8       87.20       92.97      4.15 o 
   7  -5   8      649.50      666.61     24.56 o 
   8  -5   8       52.36       58.29      2.88 o 
   9  -5   8       62.23       61.32      2.88 o 
  10  -5   8       21.26       21.34      2.68 o 
  11  -5   8       11.40       11.45      1.98 o 
 -14  -4   8      123.77      147.08      8.27 o 
 -13  -4   8       40.69       35.53      2.16 o 
 -12  -4   8       52.32       53.41      2.60 o 
 -11  -4   8      389.96      377.09      8.71 o 
 -10  -4   8        4.23        6.80      1.11 o 
  -9  -4   8       71.48       58.99      4.61 o 
  -8  -4   8      104.64       98.07      2.91 o 
  -7  -4   8        3.34        6.03      1.38 o 
  -6  -4   8      331.37      339.80     12.51 o 
  -5  -4   8      365.17      353.03      9.14 o 
  -4  -4   8        4.26        4.02      2.91 o 
  -3  -4   8     2754.42     2821.34     85.44 o 
  -2  -4   8      679.42      719.29     20.90 o 
  -1  -4   8      392.96      370.90     12.85 o 
   0  -4   8      639.68      678.34     29.89 o 
   1  -4   8      291.34      291.42      5.41 o 
   2  -4   8      299.87      356.26      5.48 o 
   3  -4   8      154.66      177.22      4.12 o 
   4  -4   8      206.28      212.29      4.72 o 
   5  -4   8     1055.18     1094.70     19.20 o 
   6  -4   8      146.27      157.97      5.40 o 
   7  -4   8      207.07      189.22      5.06 o 
   8  -4   8      204.38      237.86      5.40 o 
   9  -4   8        0.39        0.24      1.35 o 
  10  -4   8       47.45       61.70      3.76 o 
  11  -4   8        8.08        6.15      1.98 o 
 -14  -3   8        0.94        0.00      1.25 o 
 -13  -3   8       19.49       16.13      2.91 o 
 -12  -3   8       38.75       38.17      2.04 o 
 -11  -3   8        5.39        6.12      1.75 o 
 -10  -3   8      257.95      261.01      6.75 o 
  -9  -3   8      877.87      916.19     33.08 o 
  -8  -3   8        4.91        2.59      1.24 o 
  -7  -3   8        0.00        0.00      2.01 o 
  -6  -3   8        7.40        7.59      1.57 o 
  -5  -3   8       89.45       97.88      3.90 o 
  -4  -3   8      118.50      136.05      3.87 o 
  -3  -3   8     2081.24     2263.81     65.30 o 
  -2  -3   8      364.21      397.69     12.93 o 
  -1  -3   8      318.81      324.51     10.87 o 
   0  -3   8      340.55      332.41     11.51 o 
   1  -3   8       10.11        9.82      1.08 o 
   2  -3   8      196.28      185.44      5.96 o 
   3  -3   8        7.52        7.05      0.93 o 
   4  -3   8      266.81      262.03      6.70 o 
   5  -3   8       95.71       76.76      2.94 o 
   6  -3   8        9.86       10.72      2.08 o 
   7  -3   8       41.90       52.97      2.79 o 
   8  -3   8        3.56        1.39      1.48 o 
   9  -3   8       10.01        7.66      1.71 o 
  10  -3   8        9.53       11.41      1.90 o 
  11  -3   8       29.19       30.08      2.83 o 
 -15  -2   8        0.05        0.48      1.96 o 
 -14  -2   8       61.01       57.02      3.22 o 
 -13  -2   8       73.43       71.59      3.22 o 
 -12  -2   8       38.54       36.41      3.78 o 
 -11  -2   8      188.26      184.69      4.29 o 
 -10  -2   8        6.78        6.65      1.77 o 
  -9  -2   8      186.30      203.45      4.95 o 
  -8  -2   8      163.49      148.10      9.81 o 
  -7  -2   8       79.32       87.93      3.98 o 
  -6  -2   8        1.22        1.30      0.52 o 
  -5  -2   8     1279.23     1278.61     23.50 o 
  -4  -2   8      841.28      828.77     10.59 o 
  -3  -2   8        0.00        0.00      1.14 o 
  -2  -2   8      498.74      490.72     14.66 o 
  -1  -2   8      440.08      425.29     13.09 o 
   0  -2   8        5.69        1.81      2.28 o 
   1  -2   8      685.92      674.28      9.83 o 
   2  -2   8     2523.19     2761.42     45.26 o 
   3  -2   8        0.76        0.76      1.14 o 
   4  -2   8       31.03       27.92      2.31 o 
   5  -2   8        0.12        2.34      1.46 o 
   6  -2   8        2.88        2.45      1.38 o 
   7  -2   8      135.02      141.36      4.92 o 
   8  -2   8       50.32       54.63      3.78 o 
   9  -2   8       44.12       42.64      2.92 o 
  10  -2   8       40.24       49.16      2.60 o 
  11  -2   8       42.63       45.21      2.21 o 
  12  -2   8      171.66      208.00      4.55 o 
 -15  -1   8      169.19      182.98      7.20 o 
 -14  -1   8        2.63        3.19      1.29 o 
 -13  -1   8        5.25        5.23      1.45 o 
 -12  -1   8      434.09      449.10      9.96 o 
 -11  -1   8      479.09      491.11      7.97 o 
 -10  -1   8       44.77       37.74      2.33 o 
  -9  -1   8     1227.48     1255.28     23.55 o 
  -8  -1   8       47.64       45.21      3.50 o 
  -7  -1   8      681.36      681.30     10.22 o 
  -6  -1   8       21.67       25.27      1.08 o 
  -5  -1   8     1560.22     1546.53     38.25 o 
  -4  -1   8     1225.54     1254.83     29.62 o 
  -3  -1   8      193.84      226.65      6.07 o 
  -2  -1   8      537.19      558.35      8.75 o 
  -1  -1   8        1.36        1.36      0.39 o 
   0  -1   8      102.55       80.21      3.78 o 
   1  -1   8      515.85      508.70      9.86 o 
   2  -1   8      297.43      307.41      6.57 o 
   3  -1   8       12.44       17.90      1.33 o 
   4  -1   8      343.62      397.11      8.66 o 
   5  -1   8      240.77      271.36      5.66 o 
   6  -1   8      422.91      398.70      6.84 o 
   7  -1   8        6.39        8.06      1.46 o 
   8  -1   8      554.31      549.25     19.11 o 
   9  -1   8       18.97       21.16      2.26 o 
  10  -1   8       53.84       58.70      2.19 o 
  11  -1   8        0.11        2.16      1.87 o 
  12  -1   8      136.62      175.68      4.64 o 
 -15   0   8      143.52      158.62      4.25 o 
 -14   0   8       53.73       55.46      2.48 o 
 -13   0   8       48.43       43.15      2.38 o 
 -12   0   8        5.97        7.19      1.40 o 
 -11   0   8      378.46      394.93      6.46 o 
 -10   0   8      126.27      163.67      3.40 o 
  -9   0   8      322.23      351.30     11.64 o 
  -8   0   8      324.41      283.48     10.37 o 
  -7   0   8       57.08       58.88      2.55 o 
  -6   0   8        1.97        1.34      1.73 o 
  -5   0   8       16.35       26.14      2.60 o 
  -4   0   8      273.59      297.61      7.64 o 
  -3   0   8        1.37        3.94      1.57 o 
  -2   0   8      173.24      196.15      5.28 o 
  -1   0   8      192.43      195.18      2.89 o 
   0   0   8      597.58      537.42      8.29 o 
   1   0   8      524.88      448.87     25.07 o 
   2   0   8      178.01      174.67      3.18 o 
   3   0   8        0.42        1.02      0.81 o 
   4   0   8        0.00        0.32      0.70 o 
   5   0   8        0.34        0.00      0.80 o 
   6   0   8      121.85      116.60      2.83 o 
   7   0   8      223.19      222.95      4.47 o 
   8   0   8        2.22        4.95      1.11 o 
   9   0   8      153.34      162.69      4.09 o 
  10   0   8       55.27       66.18      2.37 o 
  11   0   8      219.40      238.85      4.61 o 
  12   0   8       83.01       81.85      3.17 o 
 -15   1   8       76.20       74.30      3.92 o 
 -14   1   8        1.68        7.38      2.38 o 
 -13   1   8        1.60        2.23      1.51 o 
 -12   1   8      241.96      259.29      8.57 o 
 -11   1   8       58.19       58.70      3.23 o 
 -10   1   8      198.13      204.33      4.68 o 
  -9   1   8       85.78       78.66      4.88 o 
  -8   1   8      430.01      457.70     15.84 o 
  -7   1   8      537.76      507.41      9.42 o 
  -6   1   8      310.38      276.93      6.50 o 
  -5   1   8      821.59      775.40     12.79 o 
  -4   1   8       83.61       93.17      3.78 o 
  -3   1   8       36.83       34.57      4.02 o 
  -2   1   8      141.59      117.52      5.75 o 
  -1   1   8      780.99      769.79     12.19 o 
   0   1   8       28.90       19.92      1.11 o 
   1   1   8      129.30      107.88      3.27 o 
   2   1   8      567.84      526.88     24.72 o 
   3   1   8        3.49        8.22      1.44 o 
   4   1   8      155.39      170.67      3.19 o 
   5   1   8       72.92       85.21      2.08 o 
   6   1   8       94.45       96.12      2.16 o 
   7   1   8      110.91      102.72      2.31 o 
   8   1   8        0.10        2.35      0.94 o 
   9   1   8       38.37       33.25      1.56 o 
  10   1   8      104.72      116.16      2.63 o 
  11   1   8      254.90      276.66      5.34 o 
 -15   2   8        4.16        3.62      1.67 o 
 -14   2   8       33.03       31.61      2.81 o 
 -13   2   8       42.54       46.57      4.02 o 
 -12   2   8       65.76       71.57      3.21 o 
 -11   2   8      227.78      227.10      7.36 o 
 -10   2   8      327.79      284.90      8.66 o 
  -9   2   8     1022.67     1117.88     22.28 o 
  -8   2   8      202.94      192.70      6.03 o 
  -7   2   8       18.55       18.73      2.35 o 
  -6   2   8      108.23       99.16      3.95 o 
  -5   2   8     1170.05     1190.67     20.21 o 
  -4   2   8       13.32       14.20      1.68 o 
  -3   2   8       82.49       94.11      3.62 o 
  -2   2   8       51.25       56.31      2.68 o 
  -1   2   8      453.41      462.11      9.70 o 
   0   2   8      452.80      428.19     17.30 o 
   1   2   8     1369.88     1390.80     50.79 o 
   2   2   8     1139.49     1123.67     16.99 o 
   3   2   8      593.15      544.82     20.46 o 
   4   2   8      145.72      147.02      4.41 o 
   5   2   8       17.03       19.70      1.48 o 
   6   2   8      107.86      119.32      3.34 o 
   7   2   8       98.86       98.72      2.98 o 
   8   2   8      123.50      133.46      3.30 o 
   9   2   8      336.78      329.43      6.97 o 
  10   2   8       52.37       56.23      2.03 o 
  11   2   8        7.59        3.46      5.04 o 
 -15   3   8       37.89       43.37      4.80 o 
 -14   3   8       68.20       81.92      3.78 o 
 -13   3   8       15.48       15.79      2.03 o 
 -12   3   8       32.23       25.00      3.44 o 
 -11   3   8      138.68      131.37      8.86 o 
 -10   3   8       71.52       81.05      4.33 o 
  -9   3   8      650.29      665.60     14.70 o 
  -8   3   8     1826.57     1912.02     38.48 o 
  -7   3   8      218.31      220.85      8.42 o 
  -6   3   8      636.21      612.76     11.20 o 
  -5   3   8      104.79       89.79      3.62 o 
  -4   3   8      901.96      958.20     15.76 o 
  -3   3   8        7.75       11.66      3.46 o 
  -2   3   8       54.47       55.28      2.60 o 
  -1   3   8       17.02       13.86      2.68 o 
   0   3   8       82.20       76.19      2.07 o 
   1   3   8      266.85      227.30      6.50 o 
   2   3   8      484.83      454.51      6.87 o 
   3   3   8      206.77      211.67      3.06 o 
   4   3   8       55.63       67.29      1.68 o 
   5   3   8        1.25        1.57      0.56 o 
   6   3   8       33.79       46.65      3.28 o 
   7   3   8       52.85       63.05      1.68 o 
   8   3   8       84.36       86.91      2.50 o 
   9   3   8       63.91       67.54      1.99 o 
  10   3   8      136.82      134.87      6.21 o 
  11   3   8       15.67       19.90      3.00 o 
 -14   4   8       50.09       57.50      3.34 o 
 -13   4   8       10.39       17.24      3.70 o 
 -12   4   8       36.87       29.59      4.21 o 
 -11   4   8      116.65      107.74     13.43 o 
 -10   4   8      333.08      357.21     11.76 o 
  -9   4   8      503.03      497.42     17.61 o 
  -8   4   8      479.96      524.70     14.21 o 
  -7   4   8       38.31       31.44      2.95 o 
  -6   4   8      327.72      336.40      7.26 o 
  -5   4   8      112.40       99.80      5.32 o 
  -4   4   8     1107.22     1195.10     20.57 o 
  -3   4   8        0.38        3.20      1.08 o 
  -2   4   8      374.02      389.37      6.06 o 
  -1   4   8      437.77      431.78     11.98 o 
   0   4   8       43.09       38.94      2.44 o 
   1   4   8        0.40        0.20      0.63 o 
   2   4   8     1238.42     1186.37     19.06 o 
   3   4   8       32.91       26.66      1.27 o 
   4   4   8       20.01       25.88      0.98 o 
   5   4   8     1008.68      986.76     28.16 o 
   6   4   8       20.41       22.74      1.21 o 
   7   4   8      140.93      132.79      4.53 o 
   8   4   8       70.28       62.52      4.22 o 
   9   4   8        1.27        0.00      1.73 o 
  10   4   8       50.58       59.26      4.49 o 
  11   4   8       39.99       43.51      4.68 o 
 -14   5   8       46.34        2.83      2.83 o 
 -13   5   8       86.56       92.59      7.21 o 
 -12   5   8       27.99       26.09      3.35 o 
 -11   5   8      142.97      134.28      5.83 o 
 -10   5   8        1.41        2.02      2.18 o 
  -9   5   8      303.22      293.61      8.46 o 
  -8   5   8      479.66      491.36     11.88 o 
  -7   5   8     1676.03     1708.71     37.43 o 
  -6   5   8      937.89      959.01     20.34 o 
  -5   5   8      753.07      798.28     15.98 o 
  -4   5   8       35.76       38.54      2.10 o 
  -3   5   8        6.54        8.46      1.31 o 
  -2   5   8        0.67        0.12      1.18 o 
  -1   5   8       12.47       16.42      1.61 o 
   0   5   8       10.41        5.91      2.20 o 
   1   5   8       13.68        8.71      1.27 o 
   2   5   8       93.57       84.03      1.51 o 
   3   5   8      137.31      137.80      2.44 o 
   4   5   8       65.63       59.98      1.53 o 
   5   5   8      122.62      109.17      3.54 o 
   6   5   8        6.71        3.31      3.86 o 
   7   5   8        0.00        0.00      2.52 o 
   8   5   8        0.48        2.20      2.60 o 
   9   5   8      515.48      532.13     17.41 o 
  10   5   8        9.43        8.11      5.98 o 
 -14   6   8       87.91       95.73     11.14 o 
 -13   6   8        6.91        8.87      2.93 o 
 -12   6   8      129.52      128.60     11.18 o 
 -11   6   8      148.32      130.34      9.14 o 
 -10   6   8       19.64       20.81      5.43 o 
  -9   6   8      207.39      219.20     19.42 o 
  -8   6   8     2123.77     2241.01     52.85 o 
  -7   6   8      524.98      533.57     12.41 o 
  -6   6   8       36.33       36.68      2.72 o 
  -5   6   8        2.07        3.11      1.68 o 
  -4   6   8       32.11       23.26      3.35 o 
  -3   6   8      110.64      119.65      5.91 o 
  -2   6   8      244.34      239.10      4.37 o 
  -1   6   8       44.07       46.25      1.81 o 
   0   6   8        0.24        1.10      1.97 o 
   1   6   8      163.91      138.42      4.17 o 
   2   6   8      982.16      921.39     21.45 o 
   3   6   8       78.48       72.85      1.77 o 
   4   6   8      194.79      168.77      5.37 o 
   5   6   8      252.56      263.10      8.98 o 
   6   6   8       27.34       33.31      3.70 o 
   7   6   8       28.93       21.81      3.54 o 
   8   6   8      260.60      268.68     15.91 o 
   9   6   8       64.93       55.91      5.43 o 
  10   6   8      115.24      117.42      7.80 o 
 -13   7   8       80.70       59.85      7.72 o 
 -12   7   8      187.79      170.75     10.95 o 
 -11   7   8        0.00        1.02      2.76 o 
 -10   7   8       24.80       26.52      3.33 o 
  -9   7   8      497.83      505.44     14.58 o 
  -8   7   8     1701.71     1770.81     42.00 o 
  -7   7   8       24.10       28.47      2.94 o 
  -6   7   8      374.42      400.31     11.43 o 
  -5   7   8     1271.12     1334.88     25.83 o 
  -4   7   8      469.08      466.22     10.03 o 
  -3   7   8        0.51        0.81      1.31 o 
  -2   7   8      435.69      399.87      7.81 o 
  -1   7   8        0.04        0.00      1.04 o 
   0   7   8       70.42       85.31      2.16 o 
   1   7   8      353.06      332.44      8.63 o 
   2   7   8      201.76      188.69      4.89 o 
   3   7   8      314.09      295.86      9.58 o 
   4   7   8       30.13       26.69      5.51 o 
   5   7   8      382.92      409.70     17.49 o 
   6   7   8       67.81       76.46      8.11 o 
   7   7   8       83.45       91.59      5.67 o 
   8   7   8       19.66       20.16      3.78 o 
   9   7   8        1.27        4.88      3.23 o 
 -13   8   8       64.07       64.19      5.24 o 
 -12   8   8        0.02        4.33      3.46 o 
 -11   8   8       21.21       26.34      4.69 o 
 -10   8   8       26.71       29.06      4.69 o 
  -9   8   8       91.13       94.46      6.26 o 
  -8   8   8      427.37      420.46     10.71 o 
  -7   8   8      468.44      480.71     11.28 o 
  -6   8   8        8.91        5.15      1.98 o 
  -5   8   8        8.66       10.81      3.54 o 
  -4   8   8        0.00        0.60      1.46 o 
  -3   8   8      132.42      119.36      3.94 o 
  -2   8   8       31.02       20.33      2.01 o 
  -1   8   8       53.27       44.11      1.75 o 
   0   8   8      952.67      926.27     14.28 o 
   1   8   8       11.61       15.64      1.41 o 
   2   8   8        2.31        2.79      0.86 o 
   3   8   8      704.31      702.15     47.50 o 
   4   8   8       28.44       32.84      3.86 o 
   5   8   8       12.97       18.03      3.31 o 
   6   8   8        4.57        4.41      2.76 o 
   7   8   8       40.87       44.18      4.80 o 
   8   8   8       16.88       26.06      4.25 o 
   9   8   8        7.37        4.17      5.59 o 
 -12   9   8        8.59       10.05      3.22 o 
 -11   9   8      172.52      173.85     17.09 o 
 -10   9   8       67.32       53.95     10.83 o 
  -9   9   8      147.85      152.13      7.89 o 
  -8   9   8       33.85       24.15      4.18 o 
  -7   9   8       32.47       31.15      3.06 o 
  -6   9   8      394.67      411.96      9.46 o 
  -5   9   8       18.14       19.99      2.30 o 
  -4   9   8      256.09      275.12      7.56 o 
  -3   9   8      162.18      155.34      4.12 o 
  -2   9   8      839.89      846.23     16.13 o 
  -1   9   8       12.95       12.90      2.17 o 
   0   9   8        6.21        8.90      1.33 o 
   1   9   8       40.54       52.35      3.23 o 
   2   9   8       97.40       83.57      9.10 o 
   3   9   8      808.86      736.85     43.11 o 
   4   9   8        0.28        0.00      2.36 o 
   5   9   8      404.95      448.70     14.58 o 
   6   9   8       58.94       74.81      5.51 o 
   7   9   8       41.30       58.35      5.35 o 
   8   9   8       45.21       68.03      9.69 o 
 -11  10   8      229.56      220.01     15.79 o 
 -10  10   8       29.63       29.96      5.03 o 
  -9  10   8      230.10      237.63     10.30 o 
  -8  10   8       63.91       51.11      5.28 o 
  -7  10   8      446.33      471.79     13.98 o 
  -6  10   8        1.96        4.43      2.65 o 
  -5  10   8       57.83       58.86      4.09 o 
  -4  10   8        3.27        3.43      2.05 o 
  -3  10   8      344.62      355.18      8.42 o 
  -2  10   8       51.75       47.86      2.13 o 
  -1  10   8      169.98      158.48      4.92 o 
   0  10   8      183.56      195.27      3.80 o 
   1  10   8       38.04       31.46      2.90 o 
   2  10   8       15.85       18.09      1.79 o 
   3  10   8      289.85      281.46     10.24 o 
   4  10   8       45.20       38.43      4.33 o 
   5  10   8       59.98       63.31      5.28 o 
   6  10   8       51.52       63.47      9.13 o 
   7  10   8        6.21        8.98      6.06 o 
 -10  11   8       25.29       26.09      3.81 o 
  -9  11   8       83.29       94.11     10.04 o 
  -8  11   8        0.11        0.00      2.26 o 
  -7  11   8       78.94       85.89      5.14 o 
  -6  11   8      226.72      233.76     10.55 o 
  -5  11   8       26.49       27.00      4.41 o 
  -4  11   8       70.15       70.54      3.19 o 
  -3  11   8       56.45       53.87      4.49 o 
  -2  11   8       94.89       90.29      3.20 o 
  -1  11   8       13.47       16.54      1.38 o 
   0  11   8      404.83      388.94      6.23 o 
   1  11   8       44.90       38.28      2.24 o 
   2  11   8        5.87        7.24      1.39 o 
   3  11   8      107.26      122.93      6.77 o 
   4  11   8       17.73       15.28      3.62 o 
   5  11   8       12.08        8.74      5.67 o 
   6  11   8       38.42       37.09      8.19 o 
  -9  12   8       32.80       31.01      5.55 o 
  -8  12   8       72.97       68.96      4.54 o 
  -7  12   8       56.31       59.30      8.19 o 
  -6  12   8        5.87        3.80      3.44 o 
  -5  12   8       68.06       67.35      5.70 o 
  -4  12   8       19.53       18.23      2.08 o 
  -3  12   8        0.32        0.00      1.18 o 
  -2  12   8       34.47       32.56      2.12 o 
  -1  12   8        4.70        6.56      1.50 o 
   0  12   8       21.21       15.06      1.50 o 
   1  12   8       90.43       84.13      2.59 o 
   2  12   8       62.50       73.86      5.67 o 
   3  12   8       44.30       43.62      4.72 o 
   4  12   8        0.04        0.00      3.15 o 
   5  12   8       29.58       31.10      7.87 o 
  -8  13   8       35.41       34.30      5.24 o 
  -7  13   8        5.65        6.93      2.42 o 
  -6  13   8      111.48      113.03      4.84 o 
  -5  13   8       20.65       17.55      6.77 o 
  -4  13   8       31.48       26.93      4.57 o 
  -3  13   8       49.56       47.17      2.45 o 
  -2  13   8       33.09       33.14      2.18 o 
  -1  13   8        2.11        3.87      1.78 o 
   0  13   8        2.18        2.54      1.38 o 
   1  13   8        4.59        3.45      3.27 o 
   2  13   8       47.79       42.36      5.04 o 
   3  13   8        0.60        4.49      3.23 o 
  -5  14   8        1.74        0.00      2.53 o 
  -4  14   8       36.64       41.65      7.05 o 
  -3  14   8       13.45        9.67      2.09 o 
  -2  14   8        9.39        7.87      1.54 o 
  -1  14   8        0.52        0.00      1.78 o 
   0  14   8       13.46        5.04      1.81 o 
  -4 -14   9        4.58        7.87      5.20 o 
  -3 -14   9       12.56       16.41      6.89 o 
  -2 -14   9      175.98      203.75     10.13 o 
  -1 -14   9        0.02        2.52      2.92 o 
   0 -14   9        9.31        9.08      5.00 o 
   1 -14   9       33.56       41.34      6.53 o 
   2 -14   9       66.12       62.10      6.15 o 
  -7 -13   9       15.40       15.44      2.80 o 
  -6 -13   9       26.75       19.19      4.57 o 
  -5 -13   9       71.99       66.70      3.66 o 
  -4 -13   9       17.64       13.37      2.60 o 
  -3 -13   9       18.11       10.75      3.23 o 
  -2 -13   9        0.00        0.85      0.84 o 
  -1 -13   9       53.68       58.02      6.37 o 
   0 -13   9       53.07       56.62      5.34 o 
   1 -13   9       32.51       34.63      6.03 o 
   2 -13   9       53.33       53.98      5.62 o 
   3 -13   9      157.72      131.36     13.79 o 
   4 -13   9       21.85       19.76      4.65 o 
  -8 -12   9        5.90        6.21      1.28 o 
  -7 -12   9       18.28       18.83      2.80 o 
  -6 -12   9        0.09        0.00      1.81 o 
  -5 -12   9       10.78        6.43      2.09 o 
  -4 -12   9      113.34       89.12      7.99 o 
  -3 -12   9        6.98        6.27      1.30 o 
  -2 -12   9        7.30        5.67      0.76 o 
  -1 -12   9      238.68      259.50     11.53 o 
   0 -12   9        1.59        1.94      2.84 o 
   1 -12   9      328.94      324.28     11.37 o 
   2 -12   9      142.60      140.14      7.85 o 
   3 -12   9        0.04        0.00      3.27 o 
   4 -12   9        4.79        3.43      4.15 o 
   5 -12   9      163.22      196.97     11.71 o 
   6 -12   9       24.61       21.67      2.18 o 
  -9 -11   9       91.33       86.53      2.79 o 
  -8 -11   9      396.80      397.31     12.72 o 
  -7 -11   9       76.08       71.86      1.76 o 
  -6 -11   9        0.18        0.27      0.62 o 
  -5 -11   9       88.89       72.65      2.48 o 
  -4 -11   9       40.78       36.66      1.25 o 
  -3 -11   9      276.82      259.64     13.55 o 
  -2 -11   9        3.81        2.60      0.89 o 
  -1 -11   9       36.45       33.04      5.28 o 
   0 -11   9       56.66       66.90      6.56 o 
   1 -11   9       25.17       21.29      4.15 o 
   2 -11   9      247.14      292.97     10.97 o 
   3 -11   9        5.65        4.89      4.10 o 
   4 -11   9      200.42      221.80      9.60 o 
   5 -11   9       52.85       49.48      3.04 o 
   6 -11   9      113.29      103.53     14.06 o 
   7 -11   9        5.77       10.34      3.09 o 
 -10 -10   9       21.52       12.00      1.98 o 
  -9 -10   9      172.81      140.20      7.54 o 
  -8 -10   9      329.81      334.84      6.30 o 
  -7 -10   9      150.97      147.59      3.49 o 
  -6 -10   9        0.10        0.00      2.32 o 
  -5 -10   9       12.02        3.24      0.98 o 
  -4 -10   9        0.00        0.00      0.59 o 
  -3 -10   9      101.68       87.92      8.07 o 
  -2 -10   9       68.94       53.86      3.90 o 
  -1 -10   9       22.57       26.04      4.59 o 
   0 -10   9        5.21        4.45      3.15 o 
   1 -10   9     1436.00     1350.32     32.35 o 
   2 -10   9      592.45      594.56     16.83 o 
   3 -10   9       98.50       99.72      6.42 o 
   4 -10   9       74.33       66.61      6.22 o 
   5 -10   9        4.21        2.42      2.16 o 
   6 -10   9       98.44      100.07      4.98 o 
   7 -10   9       25.91       19.29      3.88 o 
   8 -10   9        0.18        1.20      1.63 o 
 -11  -9   9       14.03       11.22      2.59 o 
 -10  -9   9       78.54       65.28      7.60 o 
  -9  -9   9       40.99       30.93      4.28 o 
  -8  -9   9        5.26        2.17      2.01 o 
  -7  -9   9      137.77      129.17      2.48 o 
  -6  -9   9      270.57      229.59     11.46 o 
  -5  -9   9        0.02        0.00      0.69 o 
  -4  -9   9       11.06        9.07      2.28 o 
  -3  -9   9       12.49        9.94      1.10 o 
  -2  -9   9       79.58       65.58      2.24 o 
  -1  -9   9      479.90      528.70     13.98 o 
   0  -9   9       30.33       24.68      4.70 o 
   1  -9   9       34.65       11.93      4.35 o 
   2  -9   9       85.63       79.78      5.62 o 
   3  -9   9      101.52       78.78      2.61 o 
   4  -9   9      174.39      175.39      5.96 o 
   5  -9   9        7.34        5.81      1.67 o 
   6  -9   9        1.21        1.66      1.84 o 
   7  -9   9       82.31       77.93      5.61 o 
   8  -9   9       75.89       76.25      4.36 o 
   9  -9   9        4.83        5.80      1.84 o 
 -12  -8   9        0.45        1.92      1.60 o 
 -11  -8   9       12.32       14.88      2.11 o 
 -10  -8   9       76.83       74.15      3.44 o 
  -9  -8   9      727.82      750.07     17.47 o 
  -8  -8   9       14.28       14.02      2.20 o 
  -7  -8   9       57.18       70.83      3.62 o 
  -6  -8   9       96.38       83.53      5.75 o 
  -5  -8   9      365.92      357.15      5.60 o 
  -4  -8   9      408.34      378.21     22.46 o 
  -3  -8   9      118.64      110.39      7.40 o 
  -2  -8   9      498.21      464.39     21.83 o 
  -1  -8   9      214.47      218.65      8.04 o 
   0  -8   9      512.30      524.38     14.00 o 
   1  -8   9      241.68      265.45      4.93 o 
   2  -8   9       78.61       70.69      3.98 o 
   3  -8   9      246.46      191.30      3.94 o 
   4  -8   9       37.61       40.44      2.60 o 
   5  -8   9       74.56       68.00      2.54 o 
   6  -8   9      353.59      322.27      6.81 o 
   7  -8   9       98.55      110.50      4.95 o 
   8  -8   9      112.86      117.58      3.92 o 
   9  -8   9        0.17        0.00      2.22 o 
 -13  -7   9        0.04        0.00      0.99 o 
 -12  -7   9        0.24        0.00      1.44 o 
 -11  -7   9       65.27       55.13      3.14 o 
 -10  -7   9        8.07        8.82      1.98 o 
  -9  -7   9      451.46      470.02     12.65 o 
  -8  -7   9      440.25      420.00     21.51 o 
  -7  -7   9     1791.36     1915.11     41.13 o 
  -6  -7   9      992.03      942.41     19.44 o 
  -5  -7   9      686.68      694.57     34.06 o 
  -4  -7   9       67.66       72.37      6.93 o 
  -3  -7   9      115.46      106.72      7.88 o 
  -2  -7   9      127.00      118.93     13.94 o 
  -1  -7   9        0.74        0.92      0.56 o 
   0  -7   9      256.30      240.72      3.80 o 
   1  -7   9        7.67        7.77      1.12 o 
   2  -7   9       19.62       19.01      1.37 o 
   3  -7   9      489.80      470.11      7.83 o 
   4  -7   9       96.22       99.94      3.95 o 
   5  -7   9       12.44       11.73      2.18 o 
   6  -7   9        0.31        0.00      1.15 o 
   7  -7   9      102.07       92.10      3.21 o 
   8  -7   9       18.75       22.47      2.73 o 
   9  -7   9      144.79      150.45      4.45 o 
  10  -7   9       23.99       26.28      2.50 o 
 -13  -6   9        2.84        2.65      1.21 o 
 -12  -6   9      108.99      104.84      5.24 o 
 -11  -6   9       69.96       62.93      2.47 o 
 -10  -6   9      159.97      167.39      4.50 o 
  -9  -6   9       45.13       47.38      7.36 o 
  -8  -6   9      195.46      198.92      8.39 o 
  -7  -6   9       59.83       50.97      4.27 o 
  -6  -6   9      205.12      197.69      7.21 o 
  -5  -6   9      254.45      231.53     17.49 o 
  -4  -6   9     1123.47     1129.10     35.43 o 
  -3  -6   9       77.40       76.78      6.77 o 
  -2  -6   9       68.74       61.03      6.14 o 
  -1  -6   9      303.97      303.57     20.17 o 
   0  -6   9      344.23      343.71      4.56 o 
   1  -6   9       68.00       64.94      1.92 o 
   2  -6   9      261.32      255.96      5.20 o 
   3  -6   9      200.20      190.23      4.36 o 
   4  -6   9       33.31       28.14      2.70 o 
   5  -6   9       15.57       14.85      2.10 o 
   6  -6   9       97.47       91.40      8.06 o 
   7  -6   9        2.54        0.77      1.18 o 
   8  -6   9        1.05        0.79      1.27 o 
   9  -6   9       65.80       75.80      3.89 o 
  10  -6   9      293.49      316.28     10.65 o 
 -13  -5   9       57.32       63.07      3.34 o 
 -12  -5   9       45.84       37.06      3.62 o 
 -11  -5   9        0.07        0.76      0.92 o 
 -10  -5   9      430.71      452.56     15.25 o 
  -9  -5   9     1463.27     1492.22     27.84 o 
  -8  -5   9      139.62      135.11      2.98 o 
  -7  -5   9        6.91        7.18      2.15 o 
  -6  -5   9      276.73      265.99      6.62 o 
  -5  -5   9      611.95      557.72     12.54 o 
  -4  -5   9        7.96        1.50      2.99 o 
  -3  -5   9      758.56      737.79     23.58 o 
  -2  -5   9     1823.97     1934.64     58.97 o 
  -1  -5   9       29.21       19.21      4.41 o 
   0  -5   9       68.67       69.01      6.50 o 
   1  -5   9       14.62       11.12      1.60 o 
   2  -5   9       83.00       78.11      1.69 o 
   3  -5   9      251.90      259.09      5.38 o 
   4  -5   9       13.00       14.44      1.86 o 
   5  -5   9     1052.30     1132.35     33.37 o 
   6  -5   9      282.78      295.08      6.44 o 
   7  -5   9       29.70       21.40      1.96 o 
   8  -5   9       20.31       18.01      2.31 o 
   9  -5   9       81.72       81.84      5.84 o 
  10  -5   9        0.62        0.00      1.62 o 
 -14  -4   9        1.65        0.89      1.70 o 
 -13  -4   9       36.05       42.53      2.92 o 
 -12  -4   9       93.29       91.05      2.74 o 
 -11  -4   9      192.55      181.23      4.20 o 
 -10  -4   9       51.88       64.43      3.07 o 
  -9  -4   9      169.79      159.45      4.36 o 
  -8  -4   9     1332.49     1339.45     50.44 o 
  -7  -4   9      113.89      100.54      1.69 o 
  -6  -4   9       38.70       41.45      3.35 o 
  -5  -4   9        0.00        0.00      2.46 o 
  -4  -4   9       98.17      102.46      7.09 o 
  -3  -4   9       39.26       25.99      4.49 o 
  -2  -4   9      568.66      612.82     19.95 o 
  -1  -4   9      748.09      781.92     24.21 o 
   0  -4   9      135.13      148.78      8.11 o 
   1  -4   9       37.09       41.51      1.75 o 
   2  -4   9       47.51       39.26      2.25 o 
   3  -4   9      691.80      740.88     30.99 o 
   4  -4   9       67.87       68.45      3.06 o 
   5  -4   9       53.68       49.51      3.44 o 
   6  -4   9       98.42       97.14      5.08 o 
   7  -4   9       79.65       71.69      3.24 o 
   8  -4   9        6.56        5.96      2.16 o 
   9  -4   9       41.93       42.80      4.37 o 
  10  -4   9       52.13       61.51      3.14 o 
  11  -4   9        7.90        9.88      1.85 o 
 -14  -3   9        9.00        6.93      2.65 o 
 -13  -3   9      115.80      138.19      4.04 o 
 -12  -3   9        7.06        3.93      1.20 o 
 -11  -3   9      410.04      398.71     14.69 o 
 -10  -3   9       11.84       17.15      1.89 o 
  -9  -3   9      467.46      506.37      9.26 o 
  -8  -3   9      232.77      233.42      3.82 o 
  -7  -3   9       71.72       70.91      1.34 o 
  -6  -3   9       60.83       48.67      0.84 o 
  -5  -3   9      498.35      468.32     12.94 o 
  -4  -3   9      487.24      462.64      9.40 o 
  -3  -3   9      174.09      165.10      8.59 o 
  -2  -3   9      198.46      227.74      9.77 o 
  -1  -3   9      123.52      121.53      6.93 o 
   0  -3   9       59.53       64.26      5.43 o 
   1  -3   9      129.98      135.96      3.78 o 
   2  -3   9       94.12       83.55      2.55 o 
   3  -3   9       89.08       72.09      3.18 o 
   4  -3   9      302.60      298.10     11.41 o 
   5  -3   9      593.37      568.19     13.61 o 
   6  -3   9        0.01        0.96      1.79 o 
   7  -3   9        3.68        2.29      1.48 o 
   8  -3   9      498.10      481.24     14.84 o 
   9  -3   9      296.76      331.39      7.93 o 
  10  -3   9      103.98      118.84      3.99 o 
  11  -3   9        6.51        8.41      1.64 o 
 -14  -2   9      142.95      155.00      6.46 o 
 -13  -2   9       14.98       16.06      1.73 o 
 -12  -2   9      379.95      397.79     12.17 o 
 -11  -2   9      458.06      477.46      9.61 o 
 -10  -2   9      427.33      399.05      7.48 o 
  -9  -2   9        2.35        1.33      1.38 o 
  -8  -2   9      211.19      237.14     12.76 o 
  -7  -2   9        1.83        0.00      1.02 o 
  -6  -2   9      144.38      147.46      2.11 o 
  -5  -2   9       85.70       90.50      1.54 o 
  -4  -2   9     1201.82     1128.71     97.08 o 
  -3  -2   9     1079.60     1076.96     19.52 o 
  -2  -2   9       97.67       79.70      5.59 o 
  -1  -2   9        2.57        6.54      2.91 o 
   0  -2   9      229.44      192.78     13.00 o 
   1  -2   9      160.38      154.70      7.25 o 
   2  -2   9      582.80      530.00     29.88 o 
   3  -2   9       70.46       68.34      3.49 o 
   4  -2   9      218.34      192.02      3.52 o 
   5  -2   9       13.46       14.27      1.81 o 
   6  -2   9      391.22      368.85      7.48 o 
   7  -2   9        8.22       11.03      1.43 o 
   8  -2   9        2.88        5.20      1.49 o 
   9  -2   9      145.61      122.55      3.90 o 
  10  -2   9      102.62      124.23      3.78 o 
  11  -2   9        2.46        1.20      1.59 o 
 -14  -1   9        1.90        2.49      1.45 o 
 -13  -1   9       12.05       13.39      1.60 o 
 -12  -1   9       80.91       95.43      9.41 o 
 -11  -1   9       61.69       61.29      3.66 o 
 -10  -1   9      130.13      145.68      9.77 o 
  -9  -1   9     1437.36     1512.54     29.15 o 
  -8  -1   9      185.72      195.57      7.92 o 
  -7  -1   9       20.69       17.34      1.57 o 
  -6  -1   9      274.61      270.91     12.88 o 
  -5  -1   9      113.69      122.63      4.80 o 
  -4  -1   9      105.77      105.69      4.41 o 
  -3  -1   9      371.98      409.07      8.59 o 
  -2  -1   9        8.40        7.09      0.58 o 
  -1  -1   9      288.80      316.41      7.76 o 
   0  -1   9     1828.23     1868.24     63.14 o 
   1  -1   9      990.19     1020.65     18.51 o 
   2  -1   9       30.58       25.82      1.07 o 
   3  -1   9      732.54      713.72     15.21 o 
   4  -1   9       73.54       77.75      2.14 o 
   5  -1   9      326.61      302.48      5.68 o 
   6  -1   9       22.16       29.63      1.87 o 
   7  -1   9      506.23      508.31     11.57 o 
   8  -1   9        2.88        1.29      1.08 o 
   9  -1   9      139.85      151.04      5.13 o 
  10  -1   9      181.37      165.17      3.62 o 
  11  -1   9       68.92       71.61      2.41 o 
 -14   0   9       56.84       63.06      3.46 o 
 -13   0   9       62.30       65.68      2.76 o 
 -12   0   9       35.41       29.98      3.97 o 
 -11   0   9       21.38       23.76      2.31 o 
 -10   0   9      502.99      499.35      7.76 o 
  -9   0   9        2.38        2.38      1.07 o 
  -8   0   9     1364.43     1400.67     28.85 o 
  -7   0   9        0.62        0.55      3.31 o 
  -6   0   9       27.65       34.10      3.15 o 
  -5   0   9       12.07        9.69      2.28 o 
  -4   0   9      198.30      177.87      5.67 o 
  -3   0   9       78.97       58.99      3.07 o 
  -2   0   9        8.50        4.84      1.50 o 
  -1   0   9      139.55      139.21      2.46 o 
   0   0   9       53.29       41.28      3.31 o 
   1   0   9      393.12      383.42     19.58 o 
   2   0   9      127.18      122.28      2.95 o 
   3   0   9      619.97      639.42     13.08 o 
   4   0   9       64.82       64.97      2.06 o 
   5   0   9      144.20      153.36      3.43 o 
   6   0   9       15.37       19.12      1.36 o 
   7   0   9       19.85       17.11      1.39 o 
   8   0   9      118.52      109.07      3.01 o 
   9   0   9       38.47       30.31      3.32 o 
  10   0   9        0.02        0.00      1.10 o 
  11   0   9        2.83        2.17      1.07 o 
 -14   1   9        0.29        1.78      1.39 o 
 -13   1   9       85.46      101.33      6.18 o 
 -12   1   9       35.37       30.12      2.01 o 
 -11   1   9        1.99        4.17      1.68 o 
 -10   1   9      270.03      302.22      8.81 o 
  -9   1   9      361.06      359.30      8.51 o 
  -8   1   9       51.76       53.44      3.99 o 
  -7   1   9      306.23      320.85      7.74 o 
  -6   1   9        2.36        1.14      1.30 o 
  -5   1   9        4.27        5.83      2.13 o 
  -4   1   9        1.59        1.81      1.65 o 
  -3   1   9       66.51       51.50      2.91 o 
  -2   1   9       70.03       62.69      4.73 o 
  -1   1   9       50.62       33.81      1.60 o 
   0   1   9       28.71       26.80      1.31 o 
   1   1   9       96.82       87.72      1.81 o 
   2   1   9       17.21       14.34      1.24 o 
   3   1   9        0.06        1.75      1.34 o 
   4   1   9      294.62      286.84      5.40 o 
   5   1   9       79.07       73.57      2.38 o 
   6   1   9      216.60      228.62      4.44 o 
   7   1   9      139.80      104.14      4.24 o 
   8   1   9      387.69      354.94      6.35 o 
   9   1   9       82.74       70.84      2.16 o 
  10   1   9       71.79       60.27      5.31 o 
  11   1   9       41.40       51.23      6.61 o 
 -14   2   9       45.75       35.06      3.57 o 
 -13   2   9       12.61       15.17      2.27 o 
 -12   2   9        7.26       10.02      1.82 o 
 -11   2   9        5.35        6.60      2.33 o 
 -10   2   9      302.11      325.19     10.13 o 
  -9   2   9        0.68        0.00      3.80 o 
  -8   2   9     1692.48     1806.31     36.25 o 
  -7   2   9       35.53       37.66      2.57 o 
  -6   2   9       71.94       59.55      4.44 o 
  -5   2   9        2.89        2.05      1.27 o 
  -4   2   9      454.82      500.27     12.37 o 
  -3   2   9      817.27      855.38     24.06 o 
  -2   2   9       23.15       20.16      2.13 o 
  -1   2   9       22.16       33.13      1.58 o 
   0   2   9      586.62      480.23     14.50 o 
   1   2   9       30.19       29.13      1.32 o 
   2   2   9       83.79       86.54      2.20 o 
   3   2   9       17.06       14.37      1.62 o 
   4   2   9       50.02       46.98      2.45 o 
   5   2   9       70.87       61.58      1.91 o 
   6   2   9       13.73        8.67      1.24 o 
   7   2   9       96.89       70.73      3.13 o 
   8   2   9      163.51      143.06      2.98 o 
   9   2   9       29.16       33.69      2.30 o 
  10   2   9       56.72       68.24      4.33 o 
  11   2   9       20.48       25.67      4.25 o 
 -14   3   9        1.39        5.25      2.13 o 
 -13   3   9       28.45       42.72      2.93 o 
 -12   3   9       24.19       27.02      3.14 o 
 -11   3   9       12.14        8.91      2.94 o 
 -10   3   9       69.32       60.81      3.94 o 
  -9   3   9     1409.09     1448.29     30.18 o 
  -8   3   9      380.16      371.33      9.06 o 
  -7   3   9       58.21       57.41      6.58 o 
  -6   3   9        3.78        2.64      1.69 o 
  -5   3   9       30.51       27.94      2.83 o 
  -4   3   9      112.42      108.06      4.45 o 
  -3   3   9      408.48      424.00     10.56 o 
  -2   3   9     2048.85     2116.22     54.42 o 
  -1   3   9       82.15       66.22      3.43 o 
   0   3   9      339.69      309.83      4.70 o 
   1   3   9      243.94      256.08      4.15 o 
   2   3   9        5.94        4.03      0.87 o 
   3   3   9       58.07       63.97      1.51 o 
   4   3   9      235.28      226.24      5.07 o 
   5   3   9      351.06      364.35      5.62 o 
   6   3   9        7.10        8.34      0.71 o 
   7   3   9       62.83       67.56      1.78 o 
   8   3   9       21.18       23.57      1.71 o 
   9   3   9      503.41      556.68     17.25 o 
  10   3   9       75.04       72.33      4.23 o 
 -14   4   9        3.29        1.65      2.36 o 
 -13   4   9        2.76        4.10      2.40 o 
 -12   4   9       35.94       34.80      4.13 o 
 -11   4   9      113.76      120.78      5.45 o 
 -10   4   9      196.99      204.67      7.85 o 
  -9   4   9     1375.14     1500.37     32.14 o 
  -8   4   9      816.65      811.99     23.86 o 
  -7   4   9      240.17      226.18      6.04 o 
  -6   4   9       35.93       42.05      3.00 o 
  -5   4   9      383.13      383.97      8.90 o 
  -4   4   9      658.62      688.33     13.11 o 
  -3   4   9      370.46      379.39      6.61 o 
  -2   4   9       26.47       27.72      4.02 o 
  -1   4   9      325.59      318.80      7.49 o 
   0   4   9       23.25       27.93      2.20 o 
   1   4   9      309.93      279.58      4.13 o 
   2   4   9      216.19      194.71      3.50 o 
   3   4   9       21.15       19.65      0.94 o 
   4   4   9       52.40       50.01      1.82 o 
   5   4   9        0.03        0.00      0.70 o 
   6   4   9       20.62       19.14      0.97 o 
   7   4   9      199.53      182.22      7.27 o 
   8   4   9       18.19       19.36      1.84 o 
   9   4   9       89.82       78.59      9.76 o 
  10   4   9      151.26      163.89     11.30 o 
 -14   5   9        5.75        5.85      2.91 o 
 -13   5   9        7.95        6.00      2.65 o 
 -12   5   9        3.06        6.05      2.57 o 
 -11   5   9      196.77      221.40      7.45 o 
 -10   5   9      355.20      383.27     10.31 o 
  -9   5   9      414.74      461.60     11.47 o 
  -8   5   9     2467.50     2704.52     60.67 o 
  -7   5   9       37.50       34.22      2.95 o 
  -6   5   9        5.24        3.45      2.85 o 
  -5   5   9       92.78       97.31      3.35 o 
  -4   5   9       26.74       27.33      3.29 o 
  -3   5   9        8.66       12.05      1.73 o 
  -2   5   9       15.11       17.88      1.36 o 
  -1   5   9      490.36      500.02     14.42 o 
   0   5   9       16.30       14.96      2.09 o 
   1   5   9       25.74       23.42      1.45 o 
   2   5   9       73.78       72.96      2.15 o 
   3   5   9      884.62      872.87     11.76 o 
   4   5   9        2.81        4.30      0.84 o 
   5   5   9       99.43       90.41      3.27 o 
   6   5   9      100.69       81.89      7.95 o 
   7   5   9      302.27      327.08     16.54 o 
   8   5   9       67.14      101.58      6.22 o 
   9   5   9       77.84       77.80      6.14 o 
  10   5   9       94.12      119.62     12.52 o 
 -13   6   9        8.64        9.21      4.80 o 
 -12   6   9       17.17       20.00      5.28 o 
 -11   6   9       35.18       41.18      4.96 o 
 -10   6   9      215.72      227.24      7.42 o 
  -9   6   9       33.63       39.22      6.24 o 
  -8   6   9       39.84       54.77     14.76 o 
  -7   6   9       50.53       54.66      3.45 o 
  -6   6   9      951.74      985.53     21.53 o 
  -5   6   9      455.29      474.16     21.51 o 
  -4   6   9        0.72        0.00      1.27 o 
  -3   6   9        1.04        1.90      1.96 o 
  -2   6   9      629.92      642.90     17.62 o 
  -1   6   9      105.90      107.89      3.94 o 
   0   6   9      333.11      308.67      5.33 o 
   1   6   9        2.48        1.34      0.86 o 
   2   6   9      255.86      231.61      6.87 o 
   3   6   9      130.22      121.12      2.60 o 
   4   6   9       21.08       17.36      0.73 o 
   5   6   9        0.04        0.00      1.97 o 
   6   6   9        7.64        9.37      2.83 o 
   7   6   9       18.46       15.98      3.39 o 
   8   6   9       29.61       31.73      4.41 o 
   9   6   9       18.76       21.73      6.93 o 
 -13   7   9        1.89        6.97      3.35 o 
 -12   7   9       12.89       10.00      3.78 o 
 -11   7   9      252.33      269.03     26.82 o 
 -10   7   9      298.91      306.20      9.35 o 
  -9   7   9        6.01        5.50      2.34 o 
  -8   7   9        5.18        2.80      2.10 o 
  -7   7   9       41.40       35.41      3.06 o 
  -6   7   9      492.70      528.88     15.77 o 
  -5   7   9       71.64       69.78      5.32 o 
  -4   7   9        7.85       13.92      1.85 o 
  -3   7   9      118.83      112.16      3.29 o 
  -2   7   9      315.37      280.74      5.89 o 
  -1   7   9        2.73        3.83      1.10 o 
   0   7   9        0.31        0.00      1.18 o 
   1   7   9      433.93      428.63      7.23 o 
   2   7   9       60.78       54.39      3.22 o 
   3   7   9      106.29       90.75      3.87 o 
   4   7   9       29.04       17.94      1.14 o 
   5   7   9        3.88        3.70      2.44 o 
   6   7   9        0.16        3.46      2.60 o 
   7   7   9        6.80        4.65      4.88 o 
   8   7   9        5.73        2.44      2.76 o 
   9   7   9        0.00        0.00      2.76 o 
 -12   8   9       80.51       88.52     12.84 o 
 -11   8   9       13.75       19.17      3.37 o 
 -10   8   9        8.69       12.13      3.39 o 
  -9   8   9        8.39        9.12      2.59 o 
  -8   8   9      191.76      202.44      6.67 o 
  -7   8   9        5.58        4.18      2.38 o 
  -6   8   9       33.61       33.84      3.26 o 
  -5   8   9        8.02        9.37      2.57 o 
  -4   8   9       64.62       58.59      2.79 o 
  -3   8   9      296.66      286.94      7.08 o 
  -2   8   9      208.51      203.30      4.26 o 
  -1   8   9       83.05       85.11      2.96 o 
   0   8   9      243.71      224.97      8.90 o 
   1   8   9      340.55      346.02      6.95 o 
   2   8   9      295.27      279.53     11.28 o 
   3   8   9      510.38      469.72     17.84 o 
   4   8   9        3.03        2.05      4.17 o 
   5   8   9      133.45      106.95      9.69 o 
   6   8   9       62.33       52.37      4.80 o 
   7   8   9       31.81       38.19      4.57 o 
   8   8   9        7.07        8.35      3.46 o 
 -11   9   9       69.12       68.27      7.95 o 
 -10   9   9        0.00        0.00      3.62 o 
  -9   9   9       86.08       89.93      8.27 o 
  -8   9   9       81.34      100.95      9.73 o 
  -7   9   9       11.62       59.96     30.28 o 
  -6   9   9      196.61      187.26      5.70 o 
  -5   9   9       43.13       45.22      5.08 o 
  -4   9   9       90.26       86.79      8.35 o 
  -3   9   9      316.07      319.31      6.47 o 
  -2   9   9        0.10        1.16      1.24 o 
  -1   9   9      267.56      259.07      5.25 o 
   0   9   9       15.04       24.77      1.24 o 
   1   9   9        0.24        2.69      1.20 o 
   2   9   9      100.34       92.82      7.91 o 
   3   9   9      187.89      154.63     21.31 o 
   4   9   9       58.30       61.19      5.04 o 
   5   9   9      251.05      276.40     10.63 o 
   6   9   9      141.99      152.94      7.95 o 
   7   9   9        0.04        0.00      2.99 o 
 -11  10   9        6.88        5.25      2.91 o 
 -10  10   9        1.79        2.51      2.87 o 
  -9  10   9       67.34       63.70      5.18 o 
  -8  10   9      111.44      116.54      8.19 o 
  -7  10   9        4.53       11.38      3.78 o 
  -6  10   9       17.90       14.99      3.23 o 
  -5  10   9      328.09      339.12      7.95 o 
  -4  10   9        3.56        4.85      1.60 o 
  -3  10   9        1.97        1.68      2.28 o 
  -2  10   9       15.59       12.71      2.43 o 
  -1  10   9      383.83      383.82      7.44 o 
   0  10   9        8.73       11.50      1.72 o 
   1  10   9      600.34      631.11     34.40 o 
   2  10   9        5.30        1.22      3.70 o 
   3  10   9       45.20       36.69      4.25 o 
   4  10   9       19.46       23.15      3.94 o 
   5  10   9      192.73      207.30      9.37 o 
   6  10   9       34.02       43.31      4.96 o 
 -10  11   9       39.30       40.19      5.71 o 
  -9  11   9      394.26      428.43     19.66 o 
  -8  11   9        1.05        2.57      2.26 o 
  -7  11   9       88.16       91.96      5.59 o 
  -6  11   9      314.52      340.30     10.67 o 
  -5  11   9        5.26        4.68      1.83 o 
  -4  11   9       37.44       37.04      3.03 o 
  -3  11   9      411.03      408.17     11.42 o 
  -2  11   9       23.30       20.25      1.66 o 
  -1  11   9        0.15        1.16      1.06 o 
   0  11   9        4.12        2.73      1.14 o 
   1  11   9       30.05       31.27      2.91 o 
   2  11   9       41.59       46.38      4.57 o 
   3  11   9        0.57        1.42      2.60 o 
   4  11   9       21.27       17.72      3.86 o 
   5  11   9       31.66       37.80      4.80 o 
  -8  12   9        5.46        2.51      2.23 o 
  -7  12   9        0.20        0.00      1.86 o 
  -6  12   9       16.53       15.13      2.46 o 
  -5  12   9        0.00        0.00      2.02 o 
  -4  12   9        3.22        2.25      1.45 o 
  -3  12   9       43.28       44.22      6.10 o 
  -2  12   9        0.03        0.00      1.05 o 
  -1  12   9       42.60       43.60      1.97 o 
   0  12   9      170.43      165.14      5.60 o 
   1  12   9        0.77        1.18      1.02 o 
   2  12   9       36.52       32.84      4.49 o 
   3  12   9        9.74        8.27      3.39 o 
  -6  13   9        3.65        2.98      1.94 o 
  -5  13   9       46.82       38.70      4.06 o 
  -4  13   9        1.01        3.12      1.56 o 
  -3  13   9       11.67       12.43      2.75 o 
  -2  13   9       34.42       33.70      3.07 o 
  -1  13   9       16.72       19.22      1.37 o 
   0  13   9       33.62       31.13      2.59 o 
   1  13   9       72.17       85.05     10.47 o 
  -6 -13  10        5.12        4.96      3.78 o 
  -5 -13  10       68.53       96.78     13.70 o 
  -4 -13  10       33.99       37.01      6.30 o 
  -3 -13  10        1.28        0.00      3.46 o 
  -2 -13  10       40.55       31.56      7.95 o 
  -1 -13  10       44.25       59.68      6.38 o 
   0 -13  10      158.40      170.80     14.05 o 
   1 -13  10      258.93      257.74     10.88 o 
   2 -13  10      108.67      100.94     12.43 o 
   3 -13  10       68.37       63.71      6.57 o 
  -7 -12  10       10.51       13.08      2.25 o 
  -6 -12  10        0.46        0.00      2.99 o 
  -5 -12  10       54.99       43.54      9.57 o 
  -4 -12  10       10.01        7.60      4.17 o 
  -3 -12  10       28.37       32.80      6.10 o 
  -2 -12  10       67.99       50.87     16.38 o 
  -1 -12  10      100.45       83.59      8.51 o 
   0 -12  10       21.36       25.65      5.51 o 
   1 -12  10      107.16      112.01      8.60 o 
   2 -12  10        3.95        0.90      3.72 o 
   3 -12  10      122.92      111.42      7.52 o 
   4 -12  10        0.72        0.68      1.42 o 
   5 -12  10       28.22       28.02      2.96 o 
  -9 -11  10       21.99       17.44      2.69 o 
  -8 -11  10       38.76       39.64      3.34 o 
  -7 -11  10       21.13       19.08      2.23 o 
  -6 -11  10        6.83        4.09      1.14 o 
  -5 -11  10        7.43        4.99      2.13 o 
  -4 -11  10        0.24        0.97      0.47 o 
  -3 -11  10      159.86      124.19     22.21 o 
  -2 -11  10       97.22       74.41      5.87 o 
  -1 -11  10      135.97      156.95      7.56 o 
   0 -11  10      132.63      130.83     12.02 o 
   1 -11  10      119.35      118.37      7.15 o 
   2 -11  10       34.57       40.58      8.80 o 
   3 -11  10        0.00        0.57      1.08 o 
   4 -11  10       23.31       20.65      3.00 o 
   5 -11  10       20.27       16.25      2.35 o 
   6 -11  10       53.89       46.32      3.53 o 
 -10 -10  10       26.55       27.79      2.64 o 
  -9 -10  10        5.30        5.06      2.19 o 
  -8 -10  10      147.97      146.60      5.10 o 
  -7 -10  10      189.22      210.03      6.20 o 
  -6 -10  10       31.36       27.19      0.87 o 
  -5 -10  10        3.33        2.73      0.51 o 
  -4 -10  10       22.36       12.21      2.56 o 
  -3 -10  10       76.94       57.02     11.38 o 
  -2 -10  10        8.04        3.98      1.93 o 
  -1 -10  10       13.62       15.77      3.59 o 
   0 -10  10        8.98        9.25      4.35 o 
   1 -10  10       23.50       14.51      2.74 o 
   2 -10  10       37.87       38.00      3.83 o 
   3 -10  10        0.64        1.78      2.35 o 
   4 -10  10        3.27        2.47      1.15 o 
   5 -10  10       30.04       35.25      2.86 o 
   6 -10  10       37.68       32.44      2.56 o 
   7 -10  10      113.64      112.39      7.76 o 
 -11  -9  10        0.09        3.76      2.36 o 
 -10  -9  10       26.09       29.17      3.59 o 
  -9  -9  10      270.65      296.81     11.47 o 
  -8  -9  10       13.95       11.59      2.96 o 
  -7  -9  10       55.87       60.52      8.03 o 
  -6  -9  10      284.75      265.47     11.97 o 
  -5  -9  10       94.85       93.24      7.40 o 
  -4  -9  10       19.28       15.59      4.65 o 
  -3  -9  10        2.61        2.99      3.54 o 
  -2  -9  10       37.48       36.85      5.91 o 
  -1  -9  10      170.79      175.91      9.07 o 
   0  -9  10       17.30       23.86      3.95 o 
   1  -9  10      352.33      274.13     13.99 o 
   2  -9  10      334.24      290.10      9.06 o 
   3  -9  10        2.27        0.31      1.35 o 
   4  -9  10       33.79       28.94      1.72 o 
   5  -9  10      169.89      176.02     10.12 o 
   6  -9  10       45.61       47.81      3.69 o 
   7  -9  10        3.53        1.10      1.36 o 
   8  -9  10       19.99       13.46      2.34 o 
 -12  -8  10        4.88        3.92      2.42 o 
 -11  -8  10       22.79       22.99      3.23 o 
 -10  -8  10      154.71      145.53      7.36 o 
  -9  -8  10       48.82       51.88      3.82 o 
  -8  -8  10       87.64       84.73      7.84 o 
  -7  -8  10       65.08       61.50      3.66 o 
  -6  -8  10      493.52      465.89     10.86 o 
  -5  -8  10      322.93      291.89     13.00 o 
  -4  -8  10       20.74       17.64      4.65 o 
  -3  -8  10      372.17      357.00     23.32 o 
  -2  -8  10       91.81       82.45      7.56 o 
  -1  -8  10        1.03        0.00      2.37 o 
   0  -8  10       23.16       19.78      1.49 o 
   1  -8  10      280.41      265.60      7.12 o 
   2  -8  10       71.83       67.87      2.45 o 
   3  -8  10      113.95       91.07      4.60 o 
   4  -8  10       20.05       18.53      1.99 o 
   5  -8  10      205.63      183.03      4.51 o 
   6  -8  10       47.45       45.72      3.90 o 
   7  -8  10      276.42      268.80      7.14 o 
   8  -8  10        0.89        0.06      1.35 o 
 -12  -7  10       14.47       15.77      2.38 o 
 -11  -7  10        4.82        7.94      2.05 o 
 -10  -7  10        6.03        6.47      2.48 o 
  -9  -7  10      187.25      192.94      5.98 o 
  -8  -7  10      607.29      626.71     14.01 o 
  -7  -7  10       26.06       26.04      3.22 o 
  -6  -7  10      155.94      151.45      5.39 o 
  -5  -7  10      134.57      143.58     15.28 o 
  -4  -7  10     1094.77     1189.47     40.08 o 
  -3  -7  10       39.64       43.15      5.98 o 
  -2  -7  10       20.38       25.59      9.53 o 
  -1  -7  10      255.17      255.15     12.60 o 
   0  -7  10      193.51      195.58      7.85 o 
   1  -7  10      149.53      127.66      2.67 o 
   2  -7  10       75.60       71.25      1.64 o 
   3  -7  10       94.07       99.99      3.26 o 
   4  -7  10       59.07       55.62      1.94 o 
   5  -7  10        0.42        1.04      1.03 o 
   6  -7  10      221.10      208.44      4.62 o 
   7  -7  10      333.33      316.01      6.36 o 
   8  -7  10       43.13       49.29      3.38 o 
   9  -7  10       28.66       35.14      2.63 o 
 -13  -6  10      156.84      174.91      7.45 o 
 -12  -6  10       40.23       42.23      2.26 o 
 -11  -6  10       44.61       46.04      2.23 o 
 -10  -6  10      122.94      138.74      9.14 o 
  -9  -6  10       45.48       36.03      4.00 o 
  -8  -6  10        4.55        2.89      2.59 o 
  -7  -6  10      244.95      225.73     10.24 o 
  -6  -6  10      228.40      223.08      8.30 o 
  -5  -6  10      151.06      149.38      5.70 o 
  -4  -6  10      951.52      961.14     32.18 o 
  -3  -6  10      178.87      162.26      9.85 o 
  -2  -6  10      264.49      271.55     12.53 o 
  -1  -6  10       86.26       87.26     12.92 o 
   0  -6  10      308.78      279.41     44.51 o 
   1  -6  10       77.96       68.77      2.59 o 
   2  -6  10      113.67      110.34      2.78 o 
   3  -6  10       11.73        7.31      1.69 o 
   4  -6  10       72.67       70.77      2.06 o 
   5  -6  10       86.98       86.84      2.53 o 
   6  -6  10        3.86        2.87      1.23 o 
   7  -6  10      107.08      101.62      3.13 o 
   8  -6  10       43.29       38.78      3.57 o 
   9  -6  10        2.81        6.59      1.90 o 
 -13  -5  10        0.68        0.87      1.57 o 
 -12  -5  10       24.59       16.95      2.95 o 
 -11  -5  10      268.59      256.58      4.83 o 
 -10  -5  10       17.85       17.84      3.17 o 
  -9  -5  10        0.59        0.23      0.86 o 
  -8  -5  10       44.45       38.44      3.13 o 
  -7  -5  10      523.94      533.48     13.39 o 
  -6  -5  10       28.42       27.82      2.76 o 
  -5  -5  10       23.12       21.60      3.11 o 
  -4  -5  10      310.26      314.99     21.19 o 
  -3  -5  10      309.01      287.97     12.92 o 
  -2  -5  10      244.86      230.27     11.66 o 
  -1  -5  10      287.46      284.57     12.76 o 
   0  -5  10     1631.67     1645.60     51.03 o 
   1  -5  10      153.93      138.83      2.52 o 
   2  -5  10      484.71      447.38     22.09 o 
   3  -5  10       15.33       12.88      1.06 o 
   4  -5  10      113.66       97.70      3.85 o 
   5  -5  10      118.42      126.65      4.14 o 
   6  -5  10      283.21      269.58      7.02 o 
   7  -5  10       69.68       62.78      2.82 o 
   8  -5  10        3.97        2.16      1.33 o 
   9  -5  10        7.50        9.17      1.81 o 
  10  -5  10       17.56       19.09      2.31 o 
 -13  -4  10       27.87       21.03      2.35 o 
 -12  -4  10       41.30       49.18      7.44 o 
 -11  -4  10       71.75       73.59      4.53 o 
 -10  -4  10      352.89      344.18      6.88 o 
  -9  -4  10       37.29       36.89      2.91 o 
  -8  -4  10      300.43      301.27      6.30 o 
  -7  -4  10       27.61       26.77      1.21 o 
  -6  -4  10      134.09      128.36      4.69 o 
  -5  -4  10      256.78      268.22      6.97 o 
  -4  -4  10      192.44      175.97      5.79 o 
  -3  -4  10     1363.39     1348.60     41.22 o 
  -2  -4  10       70.29       64.58      6.14 o 
  -1  -4  10      604.00      625.49     20.97 o 
   0  -4  10       13.28       16.46      4.25 o 
   1  -4  10      408.59      376.25     12.41 o 
   2  -4  10      473.71      471.97      7.57 o 
   3  -4  10      426.06      432.61     12.09 o 
   4  -4  10      532.76      501.12     14.09 o 
   5  -4  10       30.38       31.49      2.81 o 
   6  -4  10        3.06        3.24      1.72 o 
   7  -4  10        1.21        1.81      1.72 o 
   8  -4  10        2.09        2.84      2.20 o 
   9  -4  10       44.39       27.98      3.54 o 
  10  -4  10      230.48      271.33     10.64 o 
 -14  -3  10        8.03        8.62      2.16 o 
 -13  -3  10        1.56        3.34      1.20 o 
 -12  -3  10       31.50       33.55      1.90 o 
 -11  -3  10        0.11        0.30      0.92 o 
 -10  -3  10        0.66        0.65      1.14 o 
  -9  -3  10       58.20       52.03      1.57 o 
  -8  -3  10      106.36      103.43      2.13 o 
  -7  -3  10       39.00       37.84      1.97 o 
  -6  -3  10      278.72      254.13      7.56 o 
  -5  -3  10       22.41       20.06      3.34 o 
  -4  -3  10       20.03       23.79      3.34 o 
  -3  -3  10      159.45      162.10     14.49 o 
  -2  -3  10       24.48       29.37      4.72 o 
  -1  -3  10      157.37      175.09      8.98 o 
   0  -3  10     1053.41     1140.11     34.01 o 
   1  -3  10       15.31       22.91      7.40 o 
   2  -3  10      112.48       93.04      3.11 o 
   3  -3  10     1392.53     1344.48     24.85 o 
   4  -3  10      314.00      310.62      7.79 o 
   5  -3  10      263.15      280.40      7.96 o 
   6  -3  10      164.78      149.75      6.03 o 
   7  -3  10      142.35      144.09      5.54 o 
   8  -3  10       44.61       37.99      2.72 o 
   9  -3  10       61.42       63.04      2.65 o 
  10  -3  10       50.81       53.27      2.57 o 
 -14  -2  10      137.65      163.29     13.74 o 
 -13  -2  10       17.63       18.94      1.77 o 
 -12  -2  10       49.97       64.77      3.37 o 
 -11  -2  10        6.28        1.27      1.49 o 
 -10  -2  10       12.62       14.05      1.18 o 
  -9  -2  10       21.77       34.67      5.04 o 
  -8  -2  10     1090.97     1132.41     19.66 o 
  -7  -2  10        0.19        0.00      0.79 o 
  -6  -2  10      804.79      826.29     12.12 o 
  -5  -2  10      491.32      481.54     21.04 o 
  -4  -2  10       16.53       15.10      2.11 o 
  -3  -2  10      235.57      213.05      6.04 o 
  -2  -2  10      561.30      521.73     24.99 o 
  -1  -2  10        0.04        0.79      4.57 o 
   0  -2  10      375.01      359.97     13.08 o 
   1  -2  10       73.47       69.69      5.43 o 
   2  -2  10      771.02      750.44     25.75 o 
   3  -2  10       66.57       58.38      2.03 o 
   4  -2  10      224.89      215.30      4.19 o 
   5  -2  10      100.26       97.75      3.61 o 
   6  -2  10        8.00        8.79      1.32 o 
   7  -2  10      314.92      286.39     10.02 o 
   8  -2  10      104.63      105.60      3.35 o 
   9  -2  10        2.12        4.63      1.54 o 
  10  -2  10       45.41       45.18      2.56 o 
 -14  -1  10       12.54       12.39      3.46 o 
 -13  -1  10        5.71       10.00      4.21 o 
 -12  -1  10       21.48       22.28      3.00 o 
 -11  -1  10      114.99      119.07      3.39 o 
 -10  -1  10      265.43      281.18     18.75 o 
  -9  -1  10     2361.85     2506.56     58.27 o 
  -8  -1  10        2.37        1.65      1.41 o 
  -7  -1  10      160.89      170.49      6.22 o 
  -6  -1  10      177.19      160.70      3.51 o 
  -5  -1  10      110.48       90.96      4.49 o 
  -4  -1  10      409.32      439.67     11.51 o 
  -3  -1  10       46.80       39.41      0.95 o 
  -2  -1  10      699.25      711.77      9.29 o 
  -1  -1  10      206.55      203.73      6.70 o 
   0  -1  10      828.50      826.00     14.04 o 
   1  -1  10      214.55      196.92      6.93 o 
   2  -1  10       15.82       12.91      1.37 o 
   3  -1  10      304.59      313.54      4.99 o 
   4  -1  10        5.65        6.30      1.00 o 
   5  -1  10       97.17      100.80      3.95 o 
   6  -1  10        0.76        3.18      1.14 o 
   7  -1  10      102.53       90.63      4.07 o 
   8  -1  10        5.55        6.17      1.49 o 
   9  -1  10       11.14       16.94      1.74 o 
  10  -1  10       33.05       35.66      2.49 o 
 -14   0  10      100.11      113.41      4.05 o 
 -13   0  10       55.20       69.78      3.54 o 
 -12   0  10      108.44      129.40      4.82 o 
 -11   0  10       86.12       94.20      3.36 o 
 -10   0  10      168.27      201.53      4.83 o 
  -9   0  10      371.00      386.31      8.75 o 
  -8   0  10        9.41        7.01      2.91 o 
  -7   0  10       29.47       25.91      3.31 o 
  -6   0  10        7.77        7.17      4.17 o 
  -5   0  10       77.15       73.55      4.17 o 
  -4   0  10      447.17      457.36     11.82 o 
  -3   0  10      398.17      373.04      5.95 o 
  -2   0  10       60.28       54.52      1.61 o 
  -1   0  10        5.60        9.03      1.04 o 
   0   0  10      487.18      491.37      6.82 o 
   1   0  10      247.75      213.37      5.51 o 
   2   0  10       57.74       54.26      2.00 o 
   3   0  10      286.41      268.06      5.89 o 
   4   0  10       23.12       23.85      1.35 o 
   5   0  10      173.07      169.83      3.54 o 
   6   0  10        1.07        1.25      0.99 o 
   7   0  10      108.41       83.99      3.41 o 
   8   0  10       28.64       29.64      1.83 o 
   9   0  10        0.22        0.00      1.12 o 
  10   0  10        9.07       14.02      2.45 o 
 -14   1  10       14.04       11.49      1.97 o 
 -13   1  10      225.97      264.18     14.57 o 
 -12   1  10       13.31       19.56      2.93 o 
 -11   1  10      237.99      249.76      5.51 o 
 -10   1  10       21.83       33.76      3.08 o 
  -9   1  10      559.58      609.59     14.85 o 
  -8   1  10        0.77        4.09      3.46 o 
  -7   1  10       39.39       38.43      3.86 o 
  -6   1  10        5.11        6.22      4.25 o 
  -5   1  10        0.45        3.23      2.05 o 
  -4   1  10      126.27      122.24      4.88 o 
  -3   1  10       12.64       17.64      2.36 o 
  -2   1  10      675.39      682.39     11.23 o 
  -1   1  10       46.07       40.19      1.53 o 
   0   1  10       57.87       56.35      1.48 o 
   1   1  10      487.66      436.14      7.39 o 
   2   1  10      423.14      431.33     18.20 o 
   3   1  10      557.76      539.22     20.26 o 
   4   1  10       39.49       37.68      2.65 o 
   5   1  10        5.27        4.31      1.17 o 
   6   1  10       76.76       70.18      2.21 o 
   7   1  10      102.54      110.39      3.04 o 
   8   1  10      120.54      125.26      3.60 o 
   9   1  10      112.69      123.07      4.40 o 
  10   1  10        9.75        7.53      1.89 o 
 -14   2  10      202.99      259.27      6.94 o 
 -13   2  10        0.08        0.00      1.40 o 
 -12   2  10        8.12        5.76      1.49 o 
 -11   2  10      331.83      358.74     10.88 o 
 -10   2  10      302.63      340.47      8.96 o 
  -9   2  10      265.61      289.76      7.94 o 
  -8   2  10      945.93      997.60     25.73 o 
  -7   2  10        9.38        8.39      1.95 o 
  -6   2  10       18.34       20.20      2.07 o 
  -5   2  10        5.85        7.09      2.36 o 
  -4   2  10       71.91       65.76      3.86 o 
  -3   2  10        4.99        7.40      1.97 o 
  -2   2  10      370.51      379.19     12.69 o 
  -1   2  10      597.81      550.17     14.78 o 
   0   2  10      171.87      185.26      2.90 o 
   1   2  10      174.14      159.11      3.48 o 
   2   2  10      897.33      848.61     11.95 o 
   3   2  10        6.88        4.89      1.22 o 
   4   2  10      145.01      142.93      2.92 o 
   5   2  10       48.55       40.14      2.58 o 
   6   2  10        0.07        0.00      1.50 o 
   7   2  10        5.72        5.47      1.44 o 
   8   2  10       50.41       54.04      2.46 o 
   9   2  10      151.02      156.07      3.38 o 
  10   2  10       86.78      108.39     18.47 o 
 -14   3  10      139.31      157.76      9.46 o 
 -13   3  10       13.06       13.30      2.22 o 
 -12   3  10       30.36       36.32      5.88 o 
 -11   3  10       60.74       58.54      5.19 o 
 -10   3  10      168.96      161.86      9.67 o 
  -9   3  10        9.29        9.09      3.25 o 
  -8   3  10       23.94       23.22      3.23 o 
  -7   3  10      528.58      574.05     12.17 o 
  -6   3  10      354.17      370.76      9.20 o 
  -5   3  10        0.14        2.85      1.63 o 
  -4   3  10      262.75      239.10      7.56 o 
  -3   3  10        1.35        4.49      3.23 o 
  -2   3  10       40.36       33.94      2.60 o 
  -1   3  10       91.98       92.82      2.80 o 
   0   3  10        1.76        1.21      0.73 o 
   1   3  10       11.44       16.10      1.31 o 
   2   3  10        0.42        1.46      1.23 o 
   3   3  10       66.24       58.52      2.66 o 
   4   3  10       50.47       42.58      2.07 o 
   5   3  10       15.49       22.42      1.14 o 
   6   3  10        0.08        0.15      0.50 o 
   7   3  10       23.86       27.91      1.44 o 
   8   3  10       96.99       97.82      3.32 o 
   9   3  10        9.92       14.84      2.59 o 
  10   3  10       70.47      101.55      9.69 o 
 -14   4  10        1.28        1.23      1.64 o 
 -13   4  10        7.53        7.67      2.70 o 
 -12   4  10       15.68       20.36      3.18 o 
 -11   4  10       47.95       55.93      4.14 o 
 -10   4  10      189.43      186.94      9.45 o 
  -9   4  10      184.23      181.63     13.67 o 
  -8   4  10     1493.81     1571.72     33.48 o 
  -7   4  10      580.00      620.45     17.85 o 
  -6   4  10       18.50       18.57      2.21 o 
  -5   4  10       22.25       20.17      3.44 o 
  -4   4  10       88.49       80.72      2.87 o 
  -3   4  10       21.56       22.05      4.49 o 
  -2   4  10       63.30       55.75      3.15 o 
  -1   4  10       18.13       22.12      2.76 o 
   0   4  10      635.63      608.12     14.43 o 
   1   4  10      960.88      969.76     23.79 o 
   2   4  10       40.82       31.96      1.49 o 
   3   4  10      251.71      243.63      3.40 o 
   4   4  10      256.82      289.68      8.01 o 
   5   4  10      258.14      258.95      6.73 o 
   6   4  10        0.34        0.84      0.72 o 
   7   4  10       19.24       16.52      1.30 o 
   8   4  10       40.09       34.33      4.25 o 
   9   4  10      120.31      145.61     12.29 o 
 -13   5  10        1.05        4.17      3.36 o 
 -12   5  10       39.79       41.97      6.30 o 
 -11   5  10      210.50      221.71     10.63 o 
 -10   5  10       70.92       72.20      8.07 o 
  -9   5  10      469.18      504.83     17.42 o 
  -8   5  10      294.44      287.91      8.12 o 
  -7   5  10      415.57      412.26     10.80 o 
  -6   5  10      273.57      265.02      7.93 o 
  -5   5  10      177.56      162.58      4.47 o 
  -4   5  10       92.19       98.85      4.01 o 
  -3   5  10      114.02      115.60      3.10 o 
  -2   5  10       43.02       38.90      4.80 o 
  -1   5  10      284.72      274.16      7.01 o 
   0   5  10      255.83      240.89      7.52 o 
   1   5  10      456.24      448.26      7.14 o 
   2   5  10       19.99       20.00      3.25 o 
   3   5  10      125.86      112.13      2.58 o 
   4   5  10      153.76      142.81      2.72 o 
   5   5  10       30.35       33.50      3.66 o 
   6   5  10       77.18       65.86      3.37 o 
   7   5  10       22.52       26.93      3.78 o 
   8   5  10       76.79      113.79     10.79 o 
   9   5  10        1.69        4.17      3.15 o 
 -13   6  10       98.71      109.29      7.44 o 
 -12   6  10       10.62        9.84      3.78 o 
 -11   6  10       58.60       67.21     10.39 o 
 -10   6  10       20.23       36.12      4.23 o 
  -9   6  10       12.80        9.77      2.59 o 
  -8   6  10      459.23      486.36     17.06 o 
  -7   6  10      457.94      497.38     15.58 o 
  -6   6  10      335.51      321.79      7.59 o 
  -5   6  10       13.60        9.09      1.85 o 
  -4   6  10       28.69       30.39      2.45 o 
  -3   6  10      201.15      205.23      5.45 o 
  -2   6  10       47.91       39.22      3.07 o 
  -1   6  10       37.43       37.32      4.49 o 
   0   6  10      323.65      329.47      7.99 o 
   1   6  10       19.95       22.09      1.60 o 
   2   6  10       32.73       26.48      1.66 o 
   3   6  10        0.00        1.33      1.06 o 
   4   6  10      147.08      150.69      2.78 o 
   5   6  10       21.11       16.50      1.12 o 
   6   6  10      202.47      206.91     12.52 o 
   7   6  10        0.97        1.10      2.36 o 
   8   6  10        1.08        0.00      2.68 o 
 -12   7  10       26.77       26.17      3.67 o 
 -11   7  10        9.67       15.12      3.94 o 
 -10   7  10       26.99       29.15      3.43 o 
  -9   7  10       15.56       17.11      2.89 o 
  -8   7  10        1.26        0.00      2.04 o 
  -7   7  10       69.91       75.91      4.45 o 
  -6   7  10       12.24       11.69      2.84 o 
  -5   7  10       58.62       62.85      3.10 o 
  -4   7  10      109.89      119.25      5.84 o 
  -3   7  10       91.68       91.51      2.95 o 
  -2   7  10        0.19        0.00      0.94 o 
  -1   7  10      283.01      304.56      8.19 o 
   0   7  10       51.77       42.46      1.99 o 
   1   7  10       89.51       79.42      3.11 o 
   2   7  10       10.65        9.98      1.41 o 
   3   7  10        6.52        4.43      0.97 o 
   4   7  10       86.57       80.65      3.71 o 
   5   7  10      136.37      145.62      6.77 o 
   6   7  10        2.65        2.76      2.60 o 
   7   7  10        3.44        4.96      2.91 o 
   8   7  10       22.06       14.41      6.46 o 
 -11   8  10        0.72        0.00      4.25 o 
 -10   8  10       96.34       92.22      8.35 o 
  -9   8  10       54.47       63.71      7.01 o 
  -8   8  10      309.14      341.15     17.57 o 
  -7   8  10        7.72        6.96      2.24 o 
  -6   8  10       16.79       20.71      3.46 o 
  -5   8  10      164.28      158.65      5.97 o 
  -4   8  10        3.45        2.70      1.60 o 
  -3   8  10       49.07       59.40      4.12 o 
  -2   8  10      104.01      113.33      4.73 o 
  -1   8  10      123.98      126.17      7.40 o 
   0   8  10        1.79        1.27      1.15 o 
   1   8  10      135.08      134.32      8.11 o 
   2   8  10      205.46      178.35      7.97 o 
   3   8  10     1559.62     1460.39     83.11 o 
   4   8  10      321.36      341.81     12.05 o 
   5   8  10      113.10      105.06      6.06 o 
   6   8  10       73.42       76.07      5.59 o 
   7   8  10        0.04        4.33      5.12 o 
 -11   9  10       99.40      118.47     12.60 o 
 -10   9  10       19.12       19.97      3.33 o 
  -9   9  10        0.04        0.00      2.76 o 
  -8   9  10      163.40      161.77      6.50 o 
  -7   9  10      220.86      219.64      8.32 o 
  -6   9  10       92.72      100.92      7.84 o 
  -5   9  10      398.03      381.49      8.61 o 
  -4   9  10      153.96      153.40      5.39 o 
  -3   9  10       37.01       38.69      2.17 o 
  -2   9  10       91.68       86.47      2.68 o 
  -1   9  10      144.13      120.98      2.84 o 
   0   9  10      190.05      179.08      5.25 o 
   1   9  10       14.32       13.75      1.39 o 
   2   9  10      215.54      209.91     15.22 o 
   3   9  10      962.13      913.98     48.21 o 
   4   9  10       21.30       29.84      4.02 o 
   5   9  10       39.17       47.25      7.87 o 
   6   9  10        0.02        2.36      4.80 o 
 -10  10  10       42.06       50.09      5.32 o 
  -9  10  10       11.15       15.68      3.06 o 
  -8  10  10      413.64      413.95     11.00 o 
  -7  10  10        7.07       10.89      2.47 o 
  -6  10  10      213.78      210.77     10.71 o 
  -5  10  10        1.73        2.40      1.66 o 
  -4  10  10      136.89      155.93      9.61 o 
  -3  10  10       25.55       18.50      2.01 o 
  -2  10  10       94.01       97.54      2.85 o 
  -1  10  10       12.93        7.53      1.65 o 
   0  10  10      427.31      423.37     14.14 o 
   1  10  10        4.72        4.56      1.20 o 
   2  10  10        9.75        8.57      1.35 o 
   3  10  10       13.68       16.93      3.70 o 
   4  10  10       48.10       46.22      8.19 o 
   5  10  10       13.09       13.62      3.78 o 
  -9  11  10        3.99        3.04      2.45 o 
  -8  11  10        0.30        0.00      1.94 o 
  -7  11  10        0.43        0.00      2.01 o 
  -6  11  10       40.64       41.81      5.59 o 
  -5  11  10      292.60      304.35      7.49 o 
  -4  11  10       27.79       17.04      2.64 o 
  -3  11  10       50.83       52.13      2.43 o 
  -2  11  10       13.87       13.94      2.47 o 
  -1  11  10        7.24        6.28      1.47 o 
   0  11  10       23.09       23.84      2.56 o 
   1  11  10        3.98        3.92      1.85 o 
   2  11  10        1.82        4.65      2.91 o 
   3  11  10      112.61      120.65     11.42 o 
   4  11  10       26.99       22.76      7.24 o 
  -7  12  10       92.51       84.50      4.97 o 
  -6  12  10       40.24       45.49      3.69 o 
  -5  12  10      155.61      166.19      6.42 o 
  -4  12  10        7.89        7.82      1.69 o 
  -3  12  10       66.87       58.33      3.30 o 
  -2  12  10        7.37        9.58      2.24 o 
  -1  12  10        8.23        4.38      1.33 o 
   0  12  10        2.33        2.89      1.31 o 
   1  12  10       19.34       13.31      3.54 o 
   2  12  10      102.02      133.56      7.56 o 
  -4  13  10        9.94       11.13      1.82 o 
  -3  13  10       21.06       16.93      2.30 o 
  -2  13  10       13.22        9.16      1.53 o 
  -1  13  10        1.44        0.00      1.81 o 
  -4 -13  11       34.43       37.95     11.81 o 
  -3 -13  11       32.79       54.65      8.03 o 
  -2 -13  11        0.00        4.57      8.35 o 
  -1 -13  11        0.11        0.00      2.94 o 
   0 -13  11       63.07       60.53      7.48 o 
   1 -13  11       72.44       69.82      8.20 o 
  -6 -12  11        7.72       13.62      4.65 o 
  -5 -12  11        4.99        3.31      6.85 o 
  -4 -12  11        1.56        0.00      4.09 o 
  -3 -12  11        4.53        6.30      4.65 o 
  -2 -12  11        1.68        0.00      3.86 o 
  -1 -12  11        2.16        0.00      2.67 o 
   0 -12  11      209.05      207.17      9.65 o 
   1 -12  11        1.03        1.90      5.56 o 
   2 -12  11        7.64        5.91      3.40 o 
   3 -12  11        5.04        2.56      1.01 o 
  -8 -11  11        0.77        0.00      2.20 o 
  -7 -11  11        5.24        2.08      2.01 o 
  -6 -11  11       79.28       90.64      7.80 o 
  -5 -11  11       24.00       25.91      5.43 o 
  -4 -11  11        1.71        2.36      3.78 o 
  -3 -11  11        0.52        6.22      7.72 o 
  -2 -11  11        2.23        3.70      4.33 o 
  -1 -11  11       13.48        4.23      2.24 o 
   0 -11  11        0.16        0.40      0.69 o 
   1 -11  11       62.06       65.01      7.46 o 
   2 -11  11       36.93       28.28      6.42 o 
   3 -11  11       41.00       29.24      6.64 o 
   4 -11  11       10.55       20.97      4.61 o 
   5 -11  11       44.22       40.30      3.14 o 
  -9 -10  11        0.03        0.28      1.91 o 
  -8 -10  11       11.00       13.76      3.31 o 
  -7 -10  11        5.82        8.67      2.30 o 
  -6 -10  11        6.24        3.23      6.38 o 
  -5 -10  11      276.70      279.17     13.31 o 
  -4 -10  11        4.25        0.79      5.91 o 
  -3 -10  11        8.67        5.59      4.25 o 
  -2 -10  11       33.45       31.89     10.63 o 
  -1 -10  11       19.18       22.99      5.91 o 
   0 -10  11        3.83        3.72      1.26 o 
   1 -10  11      108.96       94.14      8.20 o 
   2 -10  11       22.27       30.65      4.69 o 
   3 -10  11        7.76        4.56      1.48 o 
   4 -10  11       55.44       47.25      6.53 o 
   5 -10  11        5.30        3.71      1.18 o 
   6 -10  11        5.21        9.23      1.57 o 
 -10  -9  11        0.16        0.00      1.79 o 
  -9  -9  11      100.45       97.18      7.28 o 
  -8  -9  11      216.07      228.20      8.71 o 
  -7  -9  11       82.41       78.68      5.51 o 
  -6  -9  11       71.36       68.29      3.95 o 
  -5  -9  11       45.54       40.24      5.98 o 
  -4  -9  11        0.22        0.00      2.91 o 
  -3  -9  11        7.16        3.07      3.78 o 
  -2  -9  11      115.74      100.73      8.66 o 
  -1  -9  11      100.25       97.02     14.73 o 
   0  -9  11      484.76      562.49     16.17 o 
   1  -9  11       19.93       22.93      4.25 o 
   2  -9  11        9.79        6.76      1.87 o 
   3  -9  11       21.93       20.16      1.77 o 
   4  -9  11       24.71       18.01      2.14 o 
   5  -9  11      140.52      144.70      4.69 o 
   6  -9  11       26.59       23.78      1.84 o 
   7  -9  11       61.14       69.72      6.91 o 
 -11  -8  11       26.87       29.92      3.78 o 
 -10  -8  11       10.86        8.81      3.89 o 
  -9  -8  11       89.58       80.17      5.35 o 
  -8  -8  11        1.60        1.74      1.89 o 
  -7  -8  11      560.78      589.15     15.57 o 
  -6  -8  11      104.93      112.82      8.43 o 
  -5  -8  11        9.81       11.81      7.72 o 
  -4  -8  11        2.84        2.44      3.54 o 
  -3  -8  11        6.80        9.53      7.56 o 
  -2  -8  11       52.05       54.81      6.69 o 
  -1  -8  11        0.96        0.00      3.46 o 
   0  -8  11      344.49      327.99     18.28 o 
   1  -8  11      686.83      658.40     35.42 o 
   2  -8  11       73.25       74.48      4.97 o 
   3  -8  11        0.14        1.07      1.13 o 
   4  -8  11      173.56      181.64      5.34 o 
   5  -8  11      124.68      122.04      4.33 o 
   6  -8  11       20.94       24.58      2.53 o 
   7  -8  11       67.49       71.95      4.94 o 
 -12  -7  11        6.39        9.44      2.42 o 
 -11  -7  11        8.44       12.80      3.23 o 
 -10  -7  11      149.02      157.55      9.41 o 
  -9  -7  11       29.00       29.24      3.03 o 
  -8  -7  11      136.89      128.16      5.23 o 
  -7  -7  11       46.08       38.37      3.73 o 
  -6  -7  11      102.69      101.27      4.50 o 
  -5  -7  11       26.51       21.50      8.82 o 
  -4  -7  11       24.09       25.12      5.28 o 
  -3  -7  11       70.78       61.27      6.85 o 
  -2  -7  11       13.18       18.58      8.82 o 
  -1  -7  11        3.24        4.88      4.09 o 
   0  -7  11      511.26      530.30     20.96 o 
   1  -7  11       74.54       62.74      3.51 o 
   2  -7  11       25.49       19.07      3.47 o 
   3  -7  11        2.79        3.08      1.93 o 
   4  -7  11      604.66      570.82     28.98 o 
   5  -7  11      187.04      178.15      3.82 o 
   6  -7  11       40.24       31.96      1.88 o 
   7  -7  11      114.70      104.25      3.29 o 
   8  -7  11        2.64        4.35      2.49 o 
 -12  -6  11        4.66        0.26      1.13 o 
 -11  -6  11       81.98       92.36      5.09 o 
 -10  -6  11        7.17       12.95      2.52 o 
  -9  -6  11      187.71      193.81      6.44 o 
  -8  -6  11      583.49      613.01     16.57 o 
  -7  -6  11      189.52      197.49      8.21 o 
  -6  -6  11      921.82      930.51     20.40 o 
  -5  -6  11       24.99       21.55      2.72 o 
  -4  -6  11       35.33       38.74     10.32 o 
  -3  -6  11      233.75      228.12     12.05 o 
  -2  -6  11       13.53        7.40      4.25 o 
  -1  -6  11       82.73       94.82     13.70 o 
   0  -6  11      610.43      630.59     23.65 o 
   1  -6  11      834.85      813.53     34.98 o 
   2  -6  11      212.60      218.27      4.04 o 
   3  -6  11      197.98      170.66      3.88 o 
   4  -6  11       19.14       19.92      1.31 o 
   5  -6  11       53.76       56.28      3.76 o 
   6  -6  11        3.63        5.53      2.02 o 
   7  -6  11       10.90       14.04      3.74 o 
   8  -6  11       14.35       14.78      1.85 o 
 -13  -5  11        2.73        2.83      1.43 o 
 -12  -5  11       11.24       10.01      4.38 o 
 -11  -5  11       23.57       28.17      3.16 o 
 -10  -5  11        1.39        2.51      1.03 o 
  -9  -5  11      182.14      175.45      6.20 o 
  -8  -5  11        1.29        0.00      2.19 o 
  -7  -5  11        2.67        2.14      1.95 o 
  -6  -5  11       17.73       14.70      2.87 o 
  -5  -5  11       17.76       13.33      2.46 o 
  -4  -5  11      393.40      408.48     25.69 o 
  -3  -5  11      137.94      128.38      8.82 o 
  -2  -5  11       64.92       50.48      6.46 o 
  -1  -5  11      291.80      289.44     13.79 o 
   0  -5  11      300.93      317.57     14.34 o 
   1  -5  11      230.49      227.97      5.00 o 
   2  -5  11        1.06        0.00      0.89 o 
   3  -5  11      132.73      122.66      4.13 o 
   4  -5  11      416.66      401.17     12.28 o 
   5  -5  11       42.37       46.42      1.94 o 
   6  -5  11       51.38       45.70      2.22 o 
   7  -5  11       25.89       19.81      2.51 o 
   8  -5  11        3.19        3.91      1.48 o 
   9  -5  11       21.42       16.41      2.06 o 
 -13  -4  11       10.28       10.52      2.01 o 
 -12  -4  11       90.33       96.31      2.59 o 
 -11  -4  11       18.61       20.14      1.46 o 
 -10  -4  11      265.26      294.44      5.84 o 
  -9  -4  11      118.04      105.39      2.01 o 
  -8  -4  11       51.39       52.71      1.00 o 
  -7  -4  11       68.93       57.51      4.90 o 
  -6  -4  11      185.34      169.56      6.53 o 
  -5  -4  11      479.59      492.17     11.46 o 
  -4  -4  11      282.64      283.91      7.61 o 
  -3  -4  11       25.16       25.75      8.90 o 
  -2  -4  11      145.71      138.15      8.74 o 
  -1  -4  11      428.60      436.73     17.18 o 
   0  -4  11        1.40        1.10      3.23 o 
   1  -4  11       49.12       57.17      6.30 o 
   2  -4  11       86.41       76.05      2.72 o 
   3  -4  11      942.47      893.89     28.92 o 
   4  -4  11      916.16      874.82     21.74 o 
   5  -4  11      100.60       96.20      2.78 o 
   6  -4  11       11.95        8.07      1.82 o 
   7  -4  11        0.00        0.00      1.76 o 
   8  -4  11       64.17       55.49      4.04 o 
   9  -4  11       10.29        6.98      2.25 o 
 -13  -3  11        9.16       10.45      2.32 o 
 -12  -3  11       22.39       24.46      2.22 o 
 -11  -3  11       11.86        9.97      1.42 o 
 -10  -3  11      487.90      535.93     15.13 o 
  -9  -3  11        0.66        0.03      0.87 o 
  -8  -3  11       10.83       11.22      3.23 o 
  -7  -3  11       59.14       44.88      2.09 o 
  -6  -3  11      930.48      975.33     20.68 o 
  -5  -3  11        8.26        7.64      3.00 o 
  -4  -3  11       39.60       47.18      3.43 o 
  -3  -3  11      128.72      118.16      4.39 o 
  -2  -3  11      524.02      551.89     28.61 o 
  -1  -3  11      619.01      635.56     30.90 o 
   0  -3  11      420.67      442.71     24.90 o 
   1  -3  11      280.48      222.95     17.17 o 
   2  -3  11     2019.26     2164.55     73.61 o 
   3  -3  11     2111.26     2123.05     86.58 o 
   4  -3  11       16.00       19.17      1.44 o 
   5  -3  11      135.31      142.73      4.02 o 
   6  -3  11       93.27       83.80      2.77 o 
   7  -3  11       28.62       33.79      3.21 o 
   8  -3  11        3.95        3.37      1.47 o 
   9  -3  11       33.06       34.99      4.87 o 
 -13  -2  11        7.66        8.37      1.38 o 
 -12  -2  11       63.60       63.36      2.37 o 
 -11  -2  11      117.62      120.93     13.66 o 
 -10  -2  11       36.08       28.60      4.17 o 
  -9  -2  11        5.57        9.22      2.87 o 
  -8  -2  11      987.25     1000.44     58.17 o 
  -7  -2  11       14.45       10.30      0.83 o 
  -6  -2  11       14.40        8.06      0.61 o 
  -5  -2  11       21.42       19.23      2.54 o 
  -4  -2  11       12.43       15.74      3.17 o 
  -3  -2  11       17.31       14.38      3.03 o 
  -2  -2  11      788.04      808.44     16.07 o 
  -1  -2  11       10.06        7.09      3.46 o 
   0  -2  11        6.73        6.22      3.46 o 
   1  -2  11     2609.52     2803.51     88.86 o 
   2  -2  11      171.43      163.51      8.51 o 
   3  -2  11      231.22      222.66      4.60 o 
   4  -2  11       96.94      110.47      5.59 o 
   5  -2  11      196.73      181.35      5.35 o 
   6  -2  11        0.61        0.44      1.02 o 
   7  -2  11      112.85      101.17      2.95 o 
   8  -2  11      108.92      122.37      4.12 o 
   9  -2  11       45.37       43.74      5.09 o 
 -14  -1  11       40.04       54.70     12.76 o 
 -13  -1  11      124.59      133.42      3.68 o 
 -12  -1  11       44.32       45.94      3.12 o 
 -11  -1  11      252.66      291.79      5.70 o 
 -10  -1  11        0.41        2.01      1.63 o 
  -9  -1  11      180.22      228.57      5.24 o 
  -8  -1  11        7.04        8.22      1.65 o 
  -7  -1  11      404.86      439.02     14.38 o 
  -6  -1  11        0.05        0.49      0.71 o 
  -5  -1  11      107.41      128.06      5.99 o 
  -4  -1  11       68.01       70.25      6.22 o 
  -3  -1  11      518.93      525.02     17.46 o 
  -2  -1  11      113.00      112.91      2.10 o 
  -1  -1  11      329.39      322.84     11.43 o 
   0  -1  11       41.67       44.09      1.36 o 
   1  -1  11       19.39       24.40      2.45 o 
   2  -1  11       59.88       58.33      3.51 o 
   3  -1  11       15.27       17.17      1.66 o 
   4  -1  11      207.17      205.88      3.59 o 
   5  -1  11        4.52        9.45      1.70 o 
   6  -1  11       17.64       28.02      3.94 o 
   7  -1  11       20.85       11.66      4.95 o 
   8  -1  11       98.49      114.18      3.91 o 
   9  -1  11       26.75       24.39      1.77 o 
 -14   0  11       38.67       57.93      5.83 o 
 -13   0  11        6.66        3.71      2.76 o 
 -12   0  11       62.87       79.12      3.10 o 
 -11   0  11      127.19      136.99      4.88 o 
 -10   0  11      180.00      195.52      4.34 o 
  -9   0  11        4.31        4.47      1.23 o 
  -8   0  11       26.75       21.26      3.86 o 
  -7   0  11       18.80       18.11      3.31 o 
  -6   0  11        0.23        3.62      4.17 o 
  -5   0  11     1146.93     1225.36     32.59 o 
  -4   0  11      343.33      331.40      9.77 o 
  -3   0  11        0.25        0.76      0.92 o 
  -2   0  11      637.44      607.84      9.27 o 
  -1   0  11       21.07       17.66      1.27 o 
   0   0  11       69.18       63.53      2.17 o 
   1   0  11      958.73      961.34     16.43 o 
   2   0  11      502.90      476.79     24.90 o 
   3   0  11      248.23      250.84      7.60 o 
   4   0  11       34.07       36.07      2.11 o 
   5   0  11       22.00       22.01      1.87 o 
   6   0  11       88.91      114.84      4.10 o 
   7   0  11       23.97       14.14      2.95 o 
   8   0  11       17.19       19.22      2.20 o 
   9   0  11       65.70       68.90      4.41 o 
 -14   1  11       21.28       29.26      2.30 o 
 -13   1  11       18.91       14.35      2.27 o 
 -12   1  11        3.16        1.60      1.22 o 
 -11   1  11       78.10       93.24      4.14 o 
 -10   1  11       14.26        8.66      2.52 o 
  -9   1  11       55.39       59.85      5.51 o 
  -8   1  11      527.03      560.90     25.14 o 
  -7   1  11        0.63        1.26      2.44 o 
  -6   1  11      270.57      276.75      9.53 o 
  -5   1  11       19.88       30.71      5.83 o 
  -4   1  11      325.73      328.63      9.61 o 
  -3   1  11        7.43        6.95      0.74 o 
  -2   1  11       14.53       16.37      1.38 o 
  -1   1  11        0.82        2.52      0.97 o 
   0   1  11     1105.89     1129.33     19.51 o 
   1   1  11       10.94       10.97      1.24 o 
   2   1  11      453.14      418.50     10.98 o 
   3   1  11      598.30      577.96     15.76 o 
   4   1  11      145.12      148.64      3.85 o 
   5   1  11      154.60      165.63      6.26 o 
   6   1  11       17.83       21.05      1.88 o 
   7   1  11       78.47       90.14      3.02 o 
   8   1  11       29.74       21.15      1.99 o 
   9   1  11       12.20       14.23      1.85 o 
 -14   2  11       21.37       20.11      3.09 o 
 -13   2  11      149.74      170.01     12.83 o 
 -12   2  11       41.39       53.17      2.81 o 
 -11   2  11       85.45      102.23      6.23 o 
 -10   2  11        0.83        1.72      2.30 o 
  -9   2  11       74.93       83.70      4.39 o 
  -8   2  11      443.36      485.86     10.88 o 
  -7   2  11      202.81      207.79      8.98 o 
  -6   2  11      546.09      542.03     16.32 o 
  -5   2  11        2.05        0.39      3.31 o 
  -4   2  11       17.54       24.96      2.99 o 
  -3   2  11       54.40       50.48      3.39 o 
  -2   2  11       58.90       58.87      2.64 o 
  -1   2  11      289.59      293.99      8.70 o 
   0   2  11      180.21      173.17      4.04 o 
   1   2  11      407.50      395.95     10.18 o 
   2   2  11       70.55       63.57      2.27 o 
   3   2  11       18.14       16.08      1.32 o 
   4   2  11       73.79       75.71      2.48 o 
   5   2  11      141.77      122.99      4.98 o 
   6   2  11        9.40       12.97      1.59 o 
   7   2  11       91.33       86.44      3.90 o 
   8   2  11       42.27       38.51      3.90 o 
   9   2  11        0.02        1.44      1.81 o 
 -13   3  11        0.12        0.00      1.43 o 
 -12   3  11       66.34       72.31      5.83 o 
 -11   3  11       10.48       14.64      2.86 o 
 -10   3  11      198.14      186.36      6.72 o 
  -9   3  11      752.55      867.05     24.79 o 
  -8   3  11      181.49      174.87      7.35 o 
  -7   3  11      311.84      314.28      8.84 o 
  -6   3  11       12.12       13.00      2.10 o 
  -5   3  11        7.59        8.58      4.65 o 
  -4   3  11      108.16       99.31      4.88 o 
  -3   3  11        6.51        7.64      2.13 o 
  -2   3  11        3.23        3.13      0.98 o 
  -1   3  11       95.74      102.28      3.07 o 
   0   3  11      224.48      243.70      3.82 o 
   1   3  11      140.84      132.95      2.57 o 
   2   3  11      212.90      178.61      3.03 o 
   3   3  11        5.48        5.20      1.22 o 
   4   3  11        4.22        6.75      0.92 o 
   5   3  11      330.96      313.43      8.79 o 
   6   3  11      250.24      221.02      5.81 o 
   7   3  11       46.67       43.55      1.43 o 
   8   3  11        7.39       11.89      3.23 o 
   9   3  11       14.86        7.09      5.43 o 
 -13   4  11        2.38        1.20      2.93 o 
 -12   4  11      162.12      167.22      8.46 o 
 -11   4  11      152.99      138.59      7.57 o 
 -10   4  11      196.32      202.40      7.25 o 
  -9   4  11        3.18        1.33      2.08 o 
  -8   4  11      566.50      594.38     13.56 o 
  -7   4  11       21.74       16.53      3.15 o 
  -6   4  11       39.08       46.58      2.93 o 
  -5   4  11       75.85       78.29      3.73 o 
  -4   4  11       45.39       36.07      3.46 o 
  -3   4  11      228.27      205.12     10.40 o 
  -2   4  11      377.04      386.41     10.32 o 
  -1   4  11      789.34      755.74     39.39 o 
   0   4  11       21.09       15.69      1.17 o 
   1   4  11      714.53      698.58     10.61 o 
   2   4  11      586.35      614.67      9.78 o 
   3   4  11      103.51       97.92      2.17 o 
   4   4  11      823.01      803.99     27.29 o 
   5   4  11       21.90       23.30      1.47 o 
   6   4  11        2.50        5.07      0.92 o 
   7   4  11       37.16       31.65      6.46 o 
   8   4  11       10.65       16.38      3.54 o 
 -13   5  11        8.09        7.17      2.95 o 
 -12   5  11       24.65       24.63      4.08 o 
 -11   5  11       52.86       55.79      4.28 o 
 -10   5  11        5.08       10.72      3.10 o 
  -9   5  11      175.56      182.95      6.49 o 
  -8   5  11        0.05        0.00      3.71 o 
  -7   5  11       11.81       13.28      2.38 o 
  -6   5  11      222.98      233.44      6.04 o 
  -5   5  11       27.78       26.91      2.64 o 
  -4   5  11       42.29       34.25      3.62 o 
  -3   5  11      143.00      139.88      8.74 o 
  -2   5  11       60.43       54.49      3.31 o 
  -1   5  11      541.18      569.85      9.41 o 
   0   5  11       66.00       64.46      3.42 o 
   1   5  11      314.03      270.81      7.03 o 
   2   5  11      408.75      382.38     14.28 o 
   3   5  11      624.86      589.68     17.77 o 
   4   5  11      137.97      123.35      4.11 o 
   5   5  11       10.69        9.00      1.62 o 
   6   5  11       30.52       33.70      3.78 o 
   7   5  11       16.79       20.95      3.62 o 
   8   5  11      114.27      116.00      6.93 o 
 -12   6  11        7.09        1.77      2.42 o 
 -11   6  11       10.99        7.48      3.54 o 
 -10   6  11       14.20        9.93      2.74 o 
  -9   6  11       95.36      103.04      5.03 o 
  -8   6  11      309.57      338.38     10.30 o 
  -7   6  11      504.12      524.84     19.50 o 
  -6   6  11       98.03       73.15      3.50 o 
  -5   6  11      143.48      154.88      5.13 o 
  -4   6  11       88.96       79.65      2.99 o 
  -3   6  11        4.77        4.72      2.20 o 
  -2   6  11        0.03        0.00      3.07 o 
  -1   6  11      266.95      272.03      5.99 o 
   0   6  11      102.59       90.38      5.75 o 
   1   6  11      310.12      296.47      4.77 o 
   2   6  11        3.07        5.99      0.95 o 
   3   6  11       20.09       18.09      1.90 o 
   4   6  11       89.72       84.11      4.51 o 
   5   6  11        4.14        0.98      0.55 o 
   6   6  11        0.01        4.80      2.68 o 
   7   6  11       39.60       55.75      8.19 o 
 -11   7  11       56.81       49.61      6.93 o 
 -10   7  11      243.41      220.23     12.37 o 
  -9   7  11       54.89       58.33      6.92 o 
  -8   7  11      143.81      146.30      5.64 o 
  -7   7  11     1071.07     1169.77     25.04 o 
  -6   7  11        1.09        0.38      2.70 o 
  -5   7  11       64.77       74.69      3.73 o 
  -4   7  11       56.87       58.31      3.46 o 
  -3   7  11      111.03      109.97      3.27 o 
  -2   7  11      151.77      144.05      5.59 o 
  -1   7  11       76.52       65.43      2.50 o 
   0   7  11       91.36       90.74      2.78 o 
   1   7  11       93.23       93.96      2.91 o 
   2   7  11      118.13      117.65      3.77 o 
   3   7  11      666.56      577.73     28.88 o 
   4   7  11        5.36        4.25      1.69 o 
   5   7  11        8.09       12.44      5.20 o 
   6   7  11        5.96        9.06      3.07 o 
   7   7  11       14.59       23.23      4.09 o 
 -11   8  11       15.19       21.91      3.58 o 
 -10   8  11       98.04      112.28     13.03 o 
  -9   8  11        2.52        1.05      2.08 o 
  -8   8  11      259.70      271.37     10.01 o 
  -7   8  11       11.82        8.97      2.36 o 
  -6   8  11       44.67       55.11      3.94 o 
  -5   8  11       32.87       36.86      4.47 o 
  -4   8  11       89.41       83.88      3.20 o 
  -3   8  11       29.19       32.46      3.90 o 
  -2   8  11        1.37        0.47      1.73 o 
  -1   8  11       12.41        7.79      1.51 o 
   0   8  11      174.12      179.46      6.26 o 
   1   8  11       24.99       22.81      1.32 o 
   2   8  11      366.70      336.21     16.54 o 
   3   8  11       26.23       24.45      2.81 o 
   4   8  11        0.29        1.65      2.36 o 
   5   8  11       11.82       16.77      3.46 o 
   6   8  11       14.10       18.90      3.86 o 
 -10   9  11        4.21        3.06      2.48 o 
  -9   9  11        6.20        4.93      2.44 o 
  -8   9  11        0.62        1.71      2.08 o 
  -7   9  11       47.62       43.07      7.91 o 
  -6   9  11       18.43       23.02      2.91 o 
  -5   9  11       75.41       74.46      3.89 o 
  -4   9  11       66.91       59.95      4.63 o 
  -3   9  11        3.98        0.00      3.82 o 
  -2   9  11      164.16      150.47      4.09 o 
  -1   9  11       52.40       53.63      5.28 o 
   0   9  11       22.10       19.32      3.90 o 
   1   9  11      207.92      197.83      7.48 o 
   2   9  11        7.05        3.46      0.81 o 
   3   9  11       86.81       93.79      5.91 o 
   4   9  11      163.49      183.50      8.66 o 
   5   9  11       23.54       34.02      4.41 o 
  -9  10  11        3.73        9.78      2.91 o 
  -8  10  11      153.94      157.57      6.14 o 
  -7  10  11        0.78        1.56      2.36 o 
  -6  10  11       79.07       69.46     10.79 o 
  -5  10  11      272.20      273.93      7.76 o 
  -4  10  11       40.67       43.15      4.23 o 
  -3  10  11      196.08      189.90      6.06 o 
  -2  10  11        0.52        1.22      1.06 o 
  -1  10  11      212.89      225.74      7.17 o 
   0  10  11       35.50       70.90     37.91 o 
   1  10  11      505.97      501.78     48.66 o 
   2  10  11      121.72      135.14      7.17 o 
   3  10  11       19.30       22.36      3.94 o 
   4  10  11      575.85      617.40     21.04 o 
  -8  11  11       28.63       29.45      4.09 o 
  -7  11  11        1.06        1.42      2.12 o 
  -6  11  11       45.23       38.19      3.42 o 
  -5  11  11       23.14       17.75      2.49 o 
  -4  11  11        0.40        0.04      2.17 o 
  -3  11  11       14.19       13.02      2.76 o 
  -2  11  11       44.96       44.45      3.74 o 
  -1  11  11       17.46       12.34      2.42 o 
   0  11  11       11.87       13.89      4.21 o 
   1  11  11       44.53       44.57      4.88 o 
   2  11  11        0.06        2.76      2.76 o 
  -5  12  11       43.26       30.68      4.37 o 
  -4  12  11        6.95        6.39      1.83 o 
  -3  12  11       11.44       10.68      2.11 o 
  -2  12  11       17.47       11.56      1.86 o 
  -1  12  11        7.02        4.80      1.54 o 
  -4 -12  12      210.87      250.86     14.65 o 
  -3 -12  12        9.99       13.15      5.59 o 
  -2 -12  12      176.83      216.35     14.26 o 
  -1 -12  12      140.16      144.75     12.21 o 
   0 -12  12       99.45       89.86     10.32 o 
   1 -12  12      109.62      112.04      7.87 o 
  -7 -11  12        0.36        1.31      1.97 o 
  -6 -11  12       11.61       10.55      4.65 o 
  -5 -11  12        0.99        5.43      4.33 o 
  -4 -11  12       56.83       56.93      7.40 o 
  -3 -11  12       10.34       11.18      8.98 o 
  -2 -11  12      167.11      177.60     12.44 o 
  -1 -11  12       80.93       92.45     16.62 o 
   0 -11  12      499.18      408.30    117.80 o 
   1 -11  12        0.01        0.00      3.14 o 
   2 -11  12      233.40      252.54     13.17 o 
   3 -11  12       92.95      107.78      7.54 o 
  -8 -10  12        2.49        6.36      3.19 o 
  -7 -10  12      113.53      142.53      7.35 o 
  -6 -10  12      183.89      207.18      8.74 o 
  -5 -10  12        0.57        0.00      3.62 o 
  -4 -10  12       70.67       88.28     14.02 o 
  -3 -10  12        0.05        1.26      3.78 o 
  -2 -10  12        1.55        0.71      6.61 o 
  -1 -10  12      190.72      206.43     13.31 o 
   0 -10  12        0.40        3.62      3.93 o 
   1 -10  12       40.46       49.78      5.42 o 
   2 -10  12       69.13       76.88      7.87 o 
   3 -10  12       44.46       33.82      3.98 o 
   4 -10  12       48.82       47.59      6.77 o 
  -9  -9  12       40.79       44.10      6.30 o 
  -8  -9  12      185.34      198.95     11.81 o 
  -7  -9  12        4.10        4.61      3.07 o 
  -6  -9  12       48.20       55.58      3.98 o 
  -5  -9  12       39.25       33.62      6.06 o 
  -4  -9  12       87.93       86.70      8.03 o 
  -3  -9  12       37.54       42.21      6.54 o 
  -2  -9  12        0.83        0.39      3.62 o 
  -1  -9  12       16.03       18.03     10.00 o 
   0  -9  12      716.41      784.38     31.69 o 
   1  -9  12       27.63       23.20      4.33 o 
   2  -9  12      208.65      207.43     18.35 o 
   3  -9  12       43.36       34.20      4.34 o 
   4  -9  12       48.79       51.16      4.68 o 
   5  -9  12        9.98       14.75      1.36 o 
  -9  -8  12       77.26       80.64      7.48 o 
  -8  -8  12      222.51      218.85      9.73 o 
  -7  -8  12       56.75       69.21      4.95 o 
  -6  -8  12       53.14       61.25      3.98 o 
  -5  -8  12        7.36       16.77      8.74 o 
  -4  -8  12       77.84       65.36      7.32 o 
  -3  -8  12        2.21        0.00      5.83 o 
  -2  -8  12      258.59      245.45     13.47 o 
  -1  -8  12      671.43      676.69     26.88 o 
   0  -8  12       92.91       98.83     15.83 o 
   1  -8  12      164.35      172.52      8.01 o 
   2  -8  12       55.17       75.58      5.75 o 
   3  -8  12        9.78        6.89      1.29 o 
   4  -8  12      296.14      272.84     17.46 o 
   5  -8  12        7.67        6.10      1.79 o 
   6  -8  12        2.97        5.38      1.98 o 
 -11  -7  12        1.81        0.47      2.28 o 
 -10  -7  12       20.88       24.25      3.07 o 
  -9  -7  12        2.83        3.62      2.24 o 
  -8  -7  12       49.25       49.58      4.49 o 
  -7  -7  12       79.36       86.17      4.63 o 
  -6  -7  12       18.47       18.62      3.87 o 
  -5  -7  12        0.46        0.17      1.72 o 
  -4  -7  12        0.04        0.00      3.62 o 
  -3  -7  12      130.76      128.21      9.37 o 
  -2  -7  12       12.80       15.75      8.74 o 
  -1  -7  12       37.60       24.88      5.67 o 
   0  -7  12        0.74        3.54      4.09 o 
   1  -7  12       33.83       15.55      4.41 o 
   2  -7  12      199.70      198.55      8.75 o 
   3  -7  12      525.89      486.15     24.62 o 
   4  -7  12      163.19      152.87      8.72 o 
   5  -7  12        0.01        1.54      1.39 o 
   6  -7  12       14.09       18.12      2.18 o 
   7  -7  12        0.04        0.00      1.77 o 
 -12  -6  12       18.00       30.27      6.46 o 
 -11  -6  12       13.27       16.20      2.85 o 
 -10  -6  12       14.28       13.03      2.75 o 
  -9  -6  12       33.46       35.86      3.51 o 
  -8  -6  12       24.77       24.04      5.35 o 
  -7  -6  12        0.35        0.00      1.88 o 
  -6  -6  12        7.47        8.02      2.72 o 
  -5  -6  12       53.70       48.64      3.56 o 
  -4  -6  12      391.99      364.72     24.74 o 
  -3  -6  12      533.98      585.71     22.70 o 
  -2  -6  12      218.71      191.33     10.95 o 
  -1  -6  12       81.02       88.20     13.23 o 
   0  -6  12        3.30        0.00      7.48 o 
   1  -6  12     1077.86     1203.28     41.02 o 
   2  -6  12        3.34        1.26      0.89 o 
   3  -6  12      277.40      278.41      8.28 o 
   4  -6  12      116.98      106.97      4.33 o 
   5  -6  12       46.06       39.17      2.45 o 
   6  -6  12       43.97       44.31      2.08 o 
   7  -6  12       99.66      105.22      3.30 o 
 -12  -5  12        1.67        2.61      2.25 o 
 -11  -5  12        6.14        2.87      2.76 o 
 -10  -5  12       52.77       56.44      5.41 o 
  -9  -5  12      292.18      298.44     10.43 o 
  -8  -5  12       39.63       43.40      3.71 o 
  -7  -5  12      247.16      253.89      8.74 o 
  -6  -5  12       95.18       94.72      4.63 o 
  -5  -5  12      153.23      152.66      7.29 o 
  -4  -5  12      286.37      277.23      7.78 o 
  -3  -5  12      224.68      235.99     19.85 o 
  -2  -5  12        1.30        2.28      3.70 o 
  -1  -5  12       29.18       28.58      5.35 o 
   0  -5  12      427.17      422.03     17.81 o 
   1  -5  12       72.18       63.87      6.93 o 
   2  -5  12        1.71        1.96      1.01 o 
   3  -5  12      259.40      248.47      6.32 o 
   4  -5  12        0.03        0.75      1.31 o 
   5  -5  12      117.40      112.55      3.11 o 
   6  -5  12      104.02      106.49      3.11 o 
   7  -5  12       19.74       21.60      3.74 o 
   8  -5  12        0.75        0.00      1.53 o 
 -12  -4  12        0.04        0.00      1.34 o 
 -11  -4  12       20.54       20.36      1.72 o 
 -10  -4  12       16.63       10.55     13.98 o
[truncated: 64,603 more chars]
